# Supplementary material for: Higher education students’ perceptions of ChatGPT: A global study of early reactions
Source: PLoS One. 2025 Feb 5;20(2):e0315011. doi: 10.1371/journal.pone.0315011 (PMC11798494; doi:10.1371/journal.pone.0315011)
Supplement: S1 File — (XLSX) [file pone.0315011.s002.xlsx]

## Sheet: povprečja_celoten_vzorec
Question	Item	Item (description)	Observations	Mean	Top 2 Box	Questionnaire Section	Analysis Section
Q18	Q18a	Academic writing (writing assignments, research papers…)	15919	2.63798	21.7727	knowledge and experiences	usage
Q18	Q18b	Professional writing (writing e-mails)	15908	1.9614	12.4843	knowledge and experiences	usage
Q18	Q18c	Creative writing (generating stories, poems…)	15899	1.92408	11.3466	knowledge and experiences	usage
Q18	Q18d	Proofreading (receiving feedback on writing)	15891	2.27015	19.0108	knowledge and experiences	usage
Q18	Q18e	Brainstorming (generating new ideas)	15890	2.75884	28.949	knowledge and experiences	usage
Q18	Q18f	Translating (converting text from one language to another)	15902	2.22915	19.7019	knowledge and experiences	usage
Q18	Q18g	Summarizing (generating concise summaries of lengthy texts)	15889	2.64881	27.4026	knowledge and experiences	usage
Q18	Q18h	Calculating help (solving mathematical problems)	15894	1.99805	13.0993	knowledge and experiences	usage
Q18	Q18i	Study assistance (practising for exams)	15885	2.35342	21.1583	knowledge and experiences	usage
Q18	Q18j	Personal assistance (seeking advice on various personal topics)	15887	2.33071	19.6198	knowledge and experiences	usage
Q18	Q18k	Research assistance (finding information for research papers)	15893	2.63399	25.2501	knowledge and experiences	usage
Q18	Q18l	Coding assistance (getting assistance with programming)	15904	2.10463	19.077	knowledge and experiences	usage
Q19	Q19a	understand indications given in human language.	15287	3.5799	58.5203	capabilities	capabilities
Q19	Q19b	respond in human language.	15282	3.59305	60.4175	capabilities	capabilities
Q19	Q19c	hold a pleasant conversation.	15282	3.37639	47.4807	capabilities	capabilities
Q19	Q19d	provide information efficiently.	15287	3.67731	63.1582	capabilities	capabilities
Q19	Q19e	provide reliable information.	15281	3.28689	41.3585	capabilities	capabilities
Q19	Q19f	summarize extensive information.	15277	3.77476	67.1009	capabilities	capabilities
Q19	Q19g	simplify complex information.	15273	3.78708	67.819	capabilities	capabilities
Q19	Q19h	facilitate traditional learning (in a classroom).	15274	3.24185	40.965	capabilities	capabilities
Q19	Q19i	facilitate online learning (using digital technologies).	15276	3.57653	57.3449	capabilities	capabilities
Q19	Q19j	facilitate blended (hybrid) learning (a mix of traditional and online learning).	15281	3.4948	51.8487	capabilities	capabilities
Q21	Q21a	International regulation is necessary for ChatGPT.	14500	3.32497	44.9931	ethical governance and concerns	regulation of usage
Q21	Q21b	Government regulation is necessary for ChatGPT.	14481	3.1426	38.1811	ethical governance and concerns	regulation of usage
Q21	Q21c	ChatGPT should be subject to university/faculty ethical guidelines.	14477	3.43573	51.8616	ethical governance and concerns	regulation of usage
Q21	Q21d	ChatGPT should be subject to employer ethical guidelines.	14470	3.33552	46.2198	ethical governance and concerns	regulation of usage
Q22	Q22a	encourage unethical behaviour.	14483	2.92094	32.8109	ethical governance and concerns	ethical concerns
Q22	Q22b	encourage students to cheat.	14475	3.15143	44.9119	ethical governance and concerns	ethical concerns
Q22	Q22c	encourage students to plagiarize.	14476	3.13692	43.4996	ethical governance and concerns	ethical concerns
Q22	Q22d	threaten the ethics of the study.	14468	3.00505	36.3907	ethical governance and concerns	ethical concerns
Q22	Q22e	mislead with inaccurate information.	14468	3.2198	43.8554	ethical governance and concerns	ethical concerns
Q22	Q22f	invade privacy.	14462	2.71539	23.2748	ethical governance and concerns	ethical concerns
Q22	Q22g	reduce human interaction.	14460	2.93015	35.4495	ethical governance and concerns	ethical concerns
Q22	Q22h	replace formal education.	14469	2.64013	26.2147	ethical governance and concerns	ethical concerns
Q22	Q22i	increase social isolation.	14471	2.73734	28.1183	ethical governance and concerns	ethical concerns
Q22	Q22j	hinder learning by doing the work for students.	14464	3.12465	41.109	ethical governance and concerns	ethical concerns
Q23	Q23a	consult with the professors about using ChatGPT.	14474	3.32603	48.3557	ethical governance and concerns	ethical considerations
Q23	Q23b	disclose their use of ChatGPT to their professors.	14449	3.19752	39.5806	ethical governance and concerns	ethical considerations
Q23	Q23c	report any unethical use of ChatGPT by colleagues to their professors.	14448	3.02139	34.8145	ethical governance and concerns	ethical considerations
Q23	Q23d	take appropriate measures to protect their own personal information.	14455	3.78008	65.6313	ethical governance and concerns	ethical considerations
Q24	Q24a	I find ChatGPT more useful than Google or other web search engines.	13932	3.29859	45.7436	satisfaction and attitude	satisfaction
Q24	Q24b	It is easier for me to interact with ChatGPT than with my professors.	13911	2.91676	34.3685	satisfaction and attitude	satisfaction
Q24	Q24c	It is easier for me to interact with ChatGPT than with my colleagues.	13902	2.61617	24.6655	satisfaction and attitude	satisfaction
Q24	Q24d	The information I get from ChatGPT is clearer than the one provided by my professors.	13891	2.82679	25.1314	satisfaction and attitude	satisfaction
Q24	Q24e	I am satisfied with the level of assistance provided by ChatGPT.	13892	3.52851	56.1258	satisfaction and attitude	satisfaction
Q24	Q24f	I am satisfied with the quality of information provided by ChatGPT.	13896	3.33103	46.0348	satisfaction and attitude	satisfaction
Q24	Q24g	I am satisfied with the accuracy of the information provided by ChatGPT.	13897	3.15996	37.634	satisfaction and attitude	satisfaction
Q25	Q25a	I have the impression that using ChatGPT is under my control.	13913	3.53569	56.5299	satisfaction and attitude	attitude
Q25	Q25b	Using ChatGPT is interesting to me.	13893	3.81365	69.7186	satisfaction and attitude	attitude
Q25	Q25c	Being able to use ChatGPT is important to me.	13893	3.3509	47.0885	satisfaction and attitude	attitude
Q25	Q25d	ChatGPT can help with things in everyday life.	13904	3.5653	57.7388	satisfaction and attitude	attitude
Q26	Q26a	enhance my access to the sources of knowledge.	13403	3.64336	63.4186	study issues and outcomes	learning and academic enhancement
Q26	Q26b	improve my general knowledge.	13387	3.75021	68.8728	study issues and outcomes	learning and academic enhancement
Q26	Q26c	improve my specific knowledge.	13383	3.64141	62.6989	study issues and outcomes	learning and academic enhancement
Q26	Q26d	provide me with personalized education.	13382	3.3208	46.7718	study issues and outcomes	learning and academic enhancement
Q26	Q26e	increase my study efficiency.	13383	3.58432	59.3589	study issues and outcomes	learning and academic enhancement
Q26	Q26f	increase my motivation to study.	13385	3.24542	43.7878	study issues and outcomes	learning and academic enhancement
Q26	Q26g	facilitate completing my studies.	13374	3.53043	56.7818	study issues and outcomes	learning and academic enhancement
Q26	Q26h	improve my engagement in class discussions.	13389	3.20584	42.0046	study issues and outcomes	learning and academic enhancement
Q26	Q26i	enhance my ability to meet assignment deadlines.	13381	3.53942	57.3574	study issues and outcomes	learning and academic enhancement
Q26	Q26j	improve the quality of my assignments.	13384	3.54505	57.3072	study issues and outcomes	learning and academic enhancement
Q27	Q27a	improve my readiness for exams.	13407	3.35869	48.2136	study issues and outcomes	personal and professional development
Q27	Q27b	improve my grades.	13378	3.33936	46.8979	study issues and outcomes	personal and professional development
Q27	Q27c	facilitate completing my activities outside of the classroom.	13385	3.46335	54.0232	study issues and outcomes	personal and professional development
Q27	Q27d	facilitate completing my internships.	13373	3.10985	34.7192	study issues and outcomes	personal and professional development
Q27	Q27e	enhance my learning experience.	13373	3.52913	57.9675	study issues and outcomes	personal and professional development
Q27	Q27f	improve my skills.	13382	3.40756	51.3675	study issues and outcomes	personal and professional development
Q27	Q27g	facilitate my personal development.	13370	3.22408	42.6328	study issues and outcomes	personal and professional development
Q27	Q27h	facilitate my academic development.	13374	3.46127	54.5162	study issues and outcomes	personal and professional development
Q27	Q27i	increase my satisfaction with the study.	13385	3.38603	49.9813	study issues and outcomes	personal and professional development
Q27	Q27j	improve my employability.	13387	3.10585	35.1087	study issues and outcomes	personal and professional development
Q28	Q28a	academic writing proficiency.	12922	3.33756	48.9707	skills development	proficiency and communication skills development
Q28	Q28b	professional writing proficiency.	12885	3.34327	48.4594	skills development	proficiency and communication skills development
Q28	Q28c	typing proficiency.	12888	3.19538	40.9994	skills development	proficiency and communication skills development
Q28	Q28d	native language proficiency.	12896	3.01892	33.7469	skills development	proficiency and communication skills development
Q28	Q28e	foreign language proficiency.	12888	3.35948	48.5956	skills development	proficiency and communication skills development
Q28	Q28f	interpersonal communication skills.	12881	2.95645	30.6265	skills development	proficiency and communication skills development
Q28	Q28g	digital communication skills.	12884	3.4095	51.2651	skills development	proficiency and communication skills development
Q28	Q28h	information literacy skills.	12881	3.36946	47.4808	skills development	proficiency and communication skills development
Q28	Q28i	digital content creation skills.	12884	3.42828	50.7451	skills development	proficiency and communication skills development
Q29	Q29a	numeracy proficiency.	12917	3.0295	31.1605	skills development	problem-solving skills development
Q29	Q29b	decision-making skills.	12878	2.93664	31.0141	skills development	problem-solving skills development
Q29	Q29c	problem-solving skills.	12883	3.17721	42.7307	skills development	problem-solving skills development
Q29	Q29d	analytical skills.	12889	3.22655	43.991	skills development	problem-solving skills development
Q29	Q29e	critical thinking skills.	12889	3.03662	36.0152	skills development	problem-solving skills development
Q29	Q29f	creativity skills.	12879	3.12431	40.6243	skills development	problem-solving skills development
Q29	Q29g	data analysis skills.	12884	3.3436	48.502	skills development	problem-solving skills development
Q29	Q29h	programming skills.	12887	3.39249	47.9243	skills development	problem-solving skills development
Q29	Q29i	artificial intelligence literacy skills.	12892	3.49418	52.6606	skills development	problem-solving skills development
Q30	Q30a	reduce the number of jobs.	12559	3.03949	36.9695	labour market and skills mismatch	challenges in the labour market
Q30	Q30b	require employees to acquire new skills.	12521	3.56793	59.4441	labour market and skills mismatch	challenges in the labour market
Q30	Q30c	enhance the connection between higher education and the labour market.	12523	3.29897	42.5697	labour market and skills mismatch	challenges in the labour market
Q30	Q30d	require employees to possess knowledge about artificial intelligence.	12526	3.58566	59.1011	labour market and skills mismatch	challenges in the labour market
Q30	Q30e	increase the demand for employees with skills related to artificial intelligence.	12519	3.63943	60.8355	labour market and skills mismatch	challenges in the labour market
Q30	Q30f	increase inequality between younger and older employees.	12516	3.3438	46.5484	labour market and skills mismatch	challenges in the labour market
Q30	Q30g	create new jobs.	12514	3.40658	50.2477	labour market and skills mismatch	challenges in the labour market
Q30	Q30h	change the nature of jobs.	12520	3.59105	58.8259	labour market and skills mismatch	challenges in the labour market
Q30	Q30i	facilitate remote work.	12516	3.63607	60.2349	labour market and skills mismatch	challenges in the labour market
Q30	Q30j	reduce employee workload.	12515	3.55573	56.3164	labour market and skills mismatch	challenges in the labour market
Q30	Q30k	improve employee productivity.	12520	3.54641	55.3035	labour market and skills mismatch	challenges in the labour market
Q30	Q30l	improve employee innovation.	12518	3.4464	50.5752	labour market and skills mismatch	challenges in the labour market
Q31	Q31a	reduce skills shortages (when employers cannot find enough students/workers with the right qualifications and skills).	12540	3.14258	35.8852	labour market and skills mismatch	addressing skills mismatch
Q31	Q31b	reduce under-skilling (when students/workers have skills below those required for the job).	12514	3.16725	36.6949	labour market and skills mismatch	addressing skills mismatch
Q31	Q31c	resolve skills obsolescence (when students/workers lose their skills over time due to lack of use or when skills become irrelevant due to changes in the world of work).	12508	3.22745	38.2555	labour market and skills mismatch	addressing skills mismatch
Q31	Q31d	resolve skills gaps (when students/workers lack the skills necessary to do their jobs effectively).	12510	3.25827	40.7434	labour market and skills mismatch	addressing skills mismatch
Q32	Q32a	Bored	12481	2.25815	10.504	emotions	emotions
Q32	Q32b	Hopeful	12456	3.08855	39.483	emotions	emotions
Q32	Q32c	Sad	12445	1.73122	5.77742	emotions	emotions
Q32	Q32d	Ashamed	12439	1.82056	7.77394	emotions	emotions
Q32	Q32e	Calm	12443	3.26537	46.6768	emotions	emotions
Q32	Q32f	Angry	12445	1.89851	8.25231	emotions	emotions
Q32	Q32g	Relieved	12439	2.98159	35.8067	emotions	emotions
Q32	Q32h	Happy	12445	3.12286	39.2929	emotions	emotions
Q32	Q32i	Proud	12439	2.53839	23.2253	emotions	emotions
Q32	Q32j	Anxious	12442	2.06068	11.0272	emotions	emotions
Q32	Q32k	Surprised	12445	2.85086	30.2049	emotions	emotions
Q32	Q32l	Curious	12446	3.42978	51.7596	emotions	emotions
Q32	Q32m	Excited	12442	2.91569	33.7566	emotions	emotions
Q32	Q32n	Confused	12447	2.53901	18.149	emotions	emotions
Q32	Q32o	Frustrated	12456	2.20368	12.5723	emotions	emotions
Q35	Q35a	I am successful in my studies.	17884	3.69548	63.2129	study and personal information	study information
Q35	Q35b	I regularly attend my classes.	17853	4.06654	76.9338	study and personal information	study information
Q35	Q35c	I consistently meet assignment deadlines.	17825	4.0736	76.8864	study and personal information	study information
Q35	Q35d	My grades accurately reflect my understanding of the study subjects.	17835	3.58923	58.4917	study and personal information	study information
Q35	Q35e	I am motivated to study.	17837	3.65902	61.1874	study and personal information	study information
Q35	Q35f	The amount of financial aid (scholarships, student loans…) is sufficient for my study needs.	17827	2.99938	34.6441	study and personal information	study information
Q35	Q35g	The taxes paid on labour by students and/or young workers in my country is too high.	17792	3.42783	45.3013	study and personal information	study information
Q35	Q35h	I have a strong network of social connections that can help me with employment.	17806	2.95159	31.4388	study and personal information	study information
Q35	Q35i	I have a strong set of skills that can help me with employment.	17788	3.5954	58.4214	study and personal information	study information
Q35	Q35j	I have sufficient work experience that can help me with employment.	17794	3.02917	36.3662	study and personal information	study information
Q35	Q35k	I have sufficient general knowledge that can help me with employment.	17790	3.53384	55.6998	study and personal information	study information
Q35	Q35l	I have sufficient specific knowledge that can help me with employment.	17773	3.42491	49.7327	study and personal information	study information
Q35	Q35m	My faculty provides me with a sufficient set of skills that enhance my employability.	17778	3.48808	53.6056	study and personal information	study information
Q35	Q35n	I would like to be employed in a field I am studying for.	17795	4.06974	75.2515	study and personal information	study information
Q40	Q40a	is outgoing, sociable.	17826	3.37389	48.5976	study and personal information	life in general
Q40	Q40b	is helpful and unselfish with others.	17794	3.88221	72.3727	study and personal information	life in general
Q40	Q40c	keeps things neat and tidy.	17776	3.68885	60.863	study and personal information	life in general
Q40	Q40d	is relaxed, handles stress well.	17784	3.27722	44.1127	study and personal information	life in general
Q40	Q40e	is curious about many different things.	17780	3.96018	72.919	study and personal information	life in general
Q40	Q40f	has a determined personality.	17777	3.69809	61.2308	study and personal information	life in general
Q40	Q40g	is respectful, treats others with respect.	17782	4.21122	83.2865	study and personal information	life in general
Q40	Q40h	is persistent, works until the task is finished.	17775	3.90481	70.0647	study and personal information	life in general
Q40	Q40i	feels secure, comfortable with self.	17784	3.6291	58.8282	study and personal information	life in general
Q40	Q40j	values art and beauty.	17773	3.94182	71.2148	study and personal information	life in general
Q40	Q40k	is full of energy.	17767	3.50087	51.2186	study and personal information	life in general
Q40	Q40l	assumes the best about people.	17775	3.6315	57.9972	study and personal information	life in general
Q40	Q40m	is dependable, steady.	17772	3.80751	66.0308	study and personal information	life in general
Q40	Q40n	is emotionally stable, not easily upset.	17782	3.44562	50.9392	study and personal information	life in general
Q40	Q40o	is original, comes up with new ideas.	17793	3.7114	60.8273	study and personal information	life in general

## Sheet: List1
			Gender					Level of study					Field of study					Mode of study					Area of living					Economic status					Region
label	q	question	parametric p	gender max	gender min	gender diff	gender top	parametric p	level of study max	level of study min	level of study diff	level of study top	parametric p	field of study max	field of study min	field of study diff	field of study top	parametric p	mode of study max	mode of study min	mode of study diff	mode of study top	parametric p	area of living max	area of living min	area of living diff	area of living top	parametric p	economic status max	economic status min	economic status diff	economic status top	parametric p	region max	region min	region diff	region top
usage	Q18a	Academic writing (writing assignments, research papers…)	8.49861e-13	2.71165	2.58401	0.127641	male	0.100833	2.64342	2.55208	0.091334	1st	4.59981e-09	2.70687	2.5435	0.163365	applied	0.648486	2.64674	2.63007	0.0166684	blended	0.00305194	2.70987	2.5891	0.120764	rural	1.1944e-05	2.91089	2.61363	0.297265	significantly above-average	7.06926e-66	2.89292	2.4871	0.405827	lower middle income
usage	Q18b	Professional writing (writing e-mails)	2.1403e-28	2.07657	1.87145	0.205122	male	3.58081e-23	2.3234	1.92445	0.398944	3rd	1.96453e-10	2.04314	1.8878	0.155341	applied	6.05819e-08	2.11472	1.92199	0.192733	online	0.0197973	2.03803	1.93784	0.100184	rural	6.20058e-13	2.39934	1.93583	0.463511	significantly above-average	5.15737e-34	2.14607	1.82849	0.317581	low income
usage	Q18c	Creative writing (generating stories, poems…)	2.15332e-26	2.02995	1.83687	0.193079	male	0.511761	1.92806	1.9	0.0280597	1st	3.41758e-09	2.05414	1.81481	0.239329	arts&humanities	0.00715002	1.97467	1.89399	0.0806844	online	1.90952e-11	2.12055	1.8942	0.226344	rural	1.4071e-09	2.33223	1.91365	0.418575	significantly above-average	4.61197e-34	2.17978	1.78967	0.390105	low income
usage	Q18d	Proofreading (receiving feedback on writing)	1.33022e-20	2.37511	2.18732	0.187788	male	0.00563733	2.41493	2.23641	0.178515	3rd	7.44771e-12	2.40651	2.19276	0.213753	arts&humanities	0.581148	2.2942	2.26111	0.0330972	online	0.0923765	2.33096	2.25222	0.0787349	rural	3.73789e-07	2.61258	2.2536	0.358985	significantly above-average	1.43452e-32	2.41382	2.13725	0.276577	upper middle income
usage	Q18e	Brainstorming (generating new ideas)	2.49249e-06	2.81193	2.71944	0.0924948	male	0.00406574	2.78187	2.60928	0.172593	2nd	1.47051e-07	2.88379	2.64872	0.235063	arts&humanities	5.84996e-06	2.83696	2.70764	0.129313	online	0.480358	2.80166	2.75646	0.0452036	rural	0.0139696	2.90429	2.74269	0.161602	significantly above-average	8.73106e-14	2.85393	2.66751	0.186421	low income
usage	Q18f	Translating (converting text from one language to another)	4.93269e-06	2.28179	2.18708	0.0947028	male	7.93424e-12	2.53881	2.20221	0.336596	3rd	0.000182207	2.30077	2.1203	0.180468	arts&humanities	1.36236e-09	2.35213	2.16096	0.19117	online	1.17872e-09	2.43349	2.20499	0.228504	rural	4.6416e-06	2.57616	2.18133	0.394827	significantly above-average	4.25086e-25	2.35955	2.09688	0.262666	low income
usage	Q18g	Summarizing (generating concise summaries of lengthy texts)	1.68552e-17	2.74679	2.57386	0.172929	male	0.0778644	2.65836	2.56567	0.0926846	1st	0.000613349	2.69213	2.55756	0.134579	applied	0.00878016	2.68078	2.59463	0.0861434	blended	0.0374388	2.712	2.61184	0.100156	rural	1.49365e-05	2.89439	2.62926	0.265133	significantly above-average	0.000193413	2.69454	2.5618	0.132745	upper middle income
usage	Q18h	Calculating help (solving mathematical problems)	1.6523e-62	2.17126	1.85813	0.313126	male	2.04238e-19	2.03575	1.74328	0.292463	1st	7.70353e-45	2.14918	1.80342	0.345755	applied	0.384133	2.03186	1.9865	0.0453576	online	5.34906e-10	2.16875	1.96527	0.203478	rural	2.88913e-08	2.35314	1.97425	0.378881	significantly above-average	1.15401e-39	2.22989	1.85348	0.376408	low income
usage	Q18i	Study assistance (practising for exams)	1.64976e-45	2.51507	2.22295	0.292121	male	7.84868e-27	2.39831	1.93862	0.459684	1st	2.74557e-46	2.53995	2.21085	0.329106	applied	1.45499e-13	2.43046	2.2672	0.163261	blended	1.66988e-09	2.5101	2.29564	0.214454	rural	5.68226e-08	2.65677	2.31015	0.346613	significantly above-average	9.58508e-80	2.82955	2.18967	0.639872	low income
usage	Q18j	Personal assistance (seeking advice on various personal topics)	2.82155e-42	2.48264	2.20832	0.274316	male	0.445708	2.34873	2.29713	0.0516021	3rd	5.04285e-15	2.42637	2.23819	0.188171	arts&humanities	9.58813e-17	2.52174	2.24704	0.274697	online	2.41355e-06	2.47803	2.30831	0.169714	rural	1.84613e-06	2.52333	2.30597	0.217361	significantly below-average	2.68253e-94	2.65067	2.11537	0.535295	lower middle income
usage	Q18k	Research assistance (finding information for research papers)	1.05536e-17	2.72989	2.56116	0.168732	male	0.00938111	2.64458	2.5082	0.136382	1st	1.33071e-05	2.69889	2.59366	0.105238	applied	9.77963e-09	2.6956	2.57163	0.123971	blended	6.06866e-05	2.75505	2.5858	0.169255	rural	0.0266042	2.86424	2.62922	0.23502	significantly above-average	7.8945e-44	2.81818	2.47204	0.346146	low income
usage	Q18l	Coding assistance (getting assistance with programming)	2.71991e-163	2.42333	1.84629	0.577039	male	0.0268156	2.13115	2.02971	0.101434	3rd	7.18666e-289	2.58926	1.75215	0.837109	applied	0.00179216	2.14288	2.06442	0.0784551	blended	0.0573154	2.18694	2.09552	0.0914238	rural	0.0109596	2.33333	2.08738	0.245949	significantly above-average	1.18463e-42	2.44944	1.93912	0.510316	low income
capabilities	Q19a	understand indications given in human language.	8.21524e-06	3.61695	3.55401	0.0629381	male	8.0332e-06	3.66067	3.56633	0.094336	2nd	8.51525e-13	3.63689	3.46298	0.173903	applied	0.00541528	3.59948	3.51967	0.0798127	blended	7.70665e-09	3.62834	3.50892	0.119423	urban	1.45184e-10	3.71059	3.48866	0.221928	above-average	1.66075e-32	3.6782	3.31579	0.362412	high income
capabilities	Q19b	respond in human language.	2.02469e-07	3.63828	3.56073	0.0775491	male	0.0487156	3.63608	3.58647	0.0496087	3rd	9.93419e-18	3.66852	3.46316	0.20536	applied	0.000365728	3.61101	3.50227	0.108734	blended	0.00132456	3.62963	3.55727	0.0723596	urban	2.81638e-10	3.73695	3.54397	0.192979	above-average	2.06795e-29	3.69192	3.44737	0.244547	high income
capabilities	Q19c	hold a pleasant conversation.	0.00232063	3.40433	3.35592	0.0484043	male	0.0511203	3.38037	3.28527	0.0951031	1st	9.69412e-24	3.47421	3.28953	0.184688	applied	0.00491151	3.4011	3.34835	0.0527438	blended	0.0226281	3.40285	3.33896	0.0638905	rural	0.583736	3.42317	3.33333	0.0898405	significantly below-average	1.65018e-12	3.49343	3.34225	0.151176	lower middle income
capabilities	Q19d	provide information efficiently.	0.0441684	3.69585	3.66775	0.0281055	male	1.43341e-05	3.6885	3.53333	0.155168	1st	1.40203e-05	3.70433	3.58847	0.115859	applied	0.00391636	3.69558	3.61305	0.0825331	blended	0.0058743	3.69906	3.63571	0.0633444	urban	2.78065e-08	3.7775	3.61809	0.159406	above-average	1.09567e-18	3.74911	3.57895	0.170164	high income
capabilities	Q19e	provide reliable information.	0.416623	3.29658	3.28435	0.0122277	female	1.58472e-12	3.30813	3.06832	0.239809	1st	0.0339676	3.30332	3.23116	0.0721524	social	0.0141895	3.3084	3.24753	0.0608708	blended	1.83385e-05	3.37648	3.25232	0.12416	rural	0.0785516	3.33544	3.24013	0.0953035	significantly below-average	2.25936e-26	3.51316	3.23344	0.279722	low income
capabilities	Q19f	summarize extensive information.	0.148951	3.7882	3.76811	0.0200877	male	0.0771405	3.77978	3.70186	0.0779143	2nd	0.00428726	3.79691	3.71608	0.0808312	applied	2.17623e-08	3.79243	3.6434	0.149032	blended	1.22277e-05	3.81148	3.72673	0.0847487	urban	8.87868e-09	3.89073	3.7064	0.184329	significantly above-average	6.79902e-12	3.8348	3.64	0.194803	high income
capabilities	Q19g	simplify complex information.	0.0373958	3.80159	3.77254	0.02905	female	0.0808485	3.79368	3.7205	0.0731866	1st	0.00476823	3.81661	3.74886	0.0677543	applied	2.98379e-06	3.82156	3.70963	0.111929	blended	0.000540602	3.81191	3.7304	0.0815057	urban	8.14301e-06	3.90066	3.73902	0.161641	significantly above-average	8.24232e-13	3.84917	3.63158	0.217587	lower middle income
capabilities	Q19h	facilitate traditional learning (in a classroom).	7.40953e-07	3.28862	3.20695	0.0816704	male	0.0875696	3.24962	3.19873	0.050895	1st	0.000105459	3.28106	3.19731	0.0837529	applied	1.64811e-05	3.28272	3.20289	0.0798316	blended	0.000313177	3.32898	3.20186	0.127117	rural	0.00903479	3.3392	3.2258	0.113394	significantly below-average	9.49054e-16	3.61842	3.17538	0.443042	low income
capabilities	Q19i	facilitate online learning (using digital technologies).	8.51593e-11	3.63372	3.53389	0.0998305	male	0.00218248	3.58873	3.51456	0.0741767	1st	2.97306e-07	3.63206	3.53614	0.0959213	applied	1.03245e-27	3.66109	3.48339	0.177708	online	0.0135494	3.60047	3.53421	0.0662681	rural	0.140065	3.61398	3.56387	0.0501118	above-average	5.27561e-16	3.69641	3.52027	0.17614	lower middle income
capabilities	Q19j	facilitate blended (hybrid) learning (a mix of traditional and online learning).	1.00924e-11	3.55499	3.45018	0.104811	male	0.0130647	3.50516	3.44168	0.0634766	1st	3.50545e-06	3.54567	3.45848	0.0871887	applied	3.32504e-46	3.60904	3.37854	0.230503	blended	0.06422	3.51926	3.46216	0.0571085	rural	0.127356	3.54817	3.48344	0.0647307	above-average	1.96909e-08	3.64	3.44795	0.192049	low income
regulation of usage	Q21a	International regulation is necessary for ChatGPT.	3.91777e-27	3.41108	3.21896	0.192118	female	3.83034e-19	3.65041	3.29358	0.35683	3rd	2.06944e-05	3.41795	3.2843	0.133658	arts&humanities	0.00184824	3.37851	3.2915	0.0870067	online	0.120494	3.36914	3.30334	0.0658019	rural	0.0137794	3.38235	3.18212	0.200234	above-average	2.17474e-07	3.46377	3.26914	0.194631	low income
regulation of usage	Q21b	Government regulation is necessary for ChatGPT.	1.28392e-31	3.24015	3.02249	0.217655	female	1.85314e-09	3.38625	3.12039	0.265867	3rd	1.55474e-12	3.30678	3.07747	0.22931	arts&humanities	0.31648	3.18101	3.13073	0.0502808	online	0.000788349	3.24005	3.10707	0.13298	rural	0.159932	3.17236	3.01329	0.159068	below-average	1.12819e-14	3.36232	3.05963	0.302685	low income
regulation of usage	Q21c	ChatGPT should be subject to university/faculty ethical guidelines.	3.70266e-15	3.49892	3.35963	0.139284	female	1.10694e-22	3.8	3.40402	0.39598	3rd	4.89162e-08	3.57347	3.39499	0.17848	arts&humanities	6.24316e-06	3.54494	3.39747	0.147475	online	0.544905	3.45684	3.43311	0.0237333	urban	0.266402	3.47489	3.3289	0.145982	above-average	1.53203e-13	3.50725	3.35575	0.151493	low income
regulation of usage	Q21d	ChatGPT should be subject to employer ethical guidelines.	2.74208e-20	3.4088	3.2473	0.161499	female	8.66906e-10	3.58891	3.31845	0.270455	3rd	1.07831e-08	3.47466	3.29788	0.176781	arts&humanities	0.00262436	3.41224	3.30874	0.103502	online	0.0314957	3.36357	3.30042	0.0631448	urban	0.388738	3.36377	3.24092	0.122851	above-average	7.78917e-23	3.43101	3.23496	0.196045	upper middle income
ethical concerns	Q22a	encourage unethical behaviour.	4.80159e-07	2.96327	2.86799	0.0952853	female	2.15181e-08	3.16396	2.90262	0.26134	3rd	1.44029e-08	2.98811	2.84798	0.140134	arts&humanities	0.882388	2.92583	2.91559	0.0102352	traditional	0.0959534	2.94545	2.87715	0.0683032	suburban	0.36107	2.93783	2.85516	0.0826672	average	9.49764e-10	3.00303	2.8695	0.133521	upper middle income
ethical concerns	Q22b	encourage students to cheat.	8.449e-10	3.20791	3.08051	0.127402	female	8.89126e-08	3.36482	3.1301	0.234721	3rd	1.63519e-13	3.24231	3.05811	0.184202	social	0.206675	3.17025	3.11353	0.0567186	blended	0.000676346	3.18605	3.05397	0.132073	suburban	0.000590029	3.24113	3.03526	0.20587	above-average	9.23827e-05	3.20781	3.08824	0.119578	high income
ethical concerns	Q22c	encourage students to plagiarize.	8.32659e-12	3.2002	3.06004	0.140167	female	1.37836e-11	3.4065	3.10999	0.29651	3rd	4.09648e-08	3.20194	3.04848	0.15346	social	0.045098	3.15257	3.05868	0.0938865	blended	1.27247e-05	3.1908	3.01661	0.17419	suburban	5.96501e-05	3.25063	3.02258	0.22805	above-average	0.0013147	3.18392	3.09673	0.0871995	high income
ethical concerns	Q22d	threaten the ethics of the study.	7.25458e-10	3.05792	2.93834	0.119574	female	3.7271e-10	3.25244	2.98148	0.270962	3rd	1.43255e-13	3.09047	2.92532	0.165148	social	0.235889	3.01279	2.95257	0.0602208	blended	0.0550752	3.0224	2.94893	0.0734653	urban	0.116066	3.05691	2.93208	0.124835	above-average	0.447892	3.08696	2.98913	0.0978261	low income
ethical concerns	Q22e	mislead with inaccurate information.	0.0180966	3.2371	3.19181	0.0452955	female	1.323e-34	3.58374	3.17006	0.413679	3rd	0.187178	3.2357	3.16626	0.0694371	applied	0.761087	3.22427	3.19855	0.0257189	traditional	3.37447e-12	3.28584	3.04799	0.237849	suburban	5.71605e-07	3.3313	3.05912	0.272184	above-average	3.43137e-30	3.3375	3.04348	0.294018	high income
ethical concerns	Q22f	invade privacy.	7.14414e-11	2.76663	2.64508	0.121548	female	6.12648e-26	3.05057	2.67516	0.375412	3rd	2.08633e-07	2.79001	2.65576	0.134246	arts&humanities	0.182572	2.76106	2.70152	0.0595376	online	0.0386909	2.77144	2.70552	0.0659169	suburban	0.193035	2.76865	2.67296	0.0956894	above-average	0.0384351	2.75439	2.57971	0.174682	lower middle income
ethical concerns	Q22g	reduce human interaction.	0.000987758	2.95825	2.89216	0.0660898	female	3.48233e-07	3.09283	2.90727	0.185565	3rd	1.15957e-05	2.98749	2.87612	0.111364	social	0.00289167	2.97019	2.89338	0.0768052	online	0.016898	2.97673	2.9092	0.0675304	suburban	0.157853	3.0198	2.89675	0.123052	significantly above-average	2.00595e-17	3.10752	2.8723	0.235217	lower middle income
ethical concerns	Q22h	replace formal education.	0.000979308	2.67033	2.60428	0.0660415	female	0.348826	2.64675	2.58401	0.0627352	1st	0.00538955	2.67379	2.59438	0.0794146	social	0.149906	2.70225	2.63325	0.0690002	online	6.42889e-09	2.75727	2.58838	0.168888	rural	0.011486	2.76568	2.61184	0.153834	significantly above-average	8.94188e-27	2.86075	2.57974	0.28101	lower middle income
ethical concerns	Q22i	increase social isolation.	0.000364718	2.76758	2.69694	0.0706448	female	1.70582e-05	2.89902	2.71777	0.181255	3rd	3.93099e-10	2.80392	2.65761	0.146317	social	0.00153863	2.81687	2.70262	0.114247	online	1.89454e-07	2.85977	2.70396	0.155817	rural	0.311195	2.78477	2.69695	0.0878139	significantly above-average	5.19553e-26	2.93432	2.64214	0.292177	lower middle income
ethical concerns	Q22j	hinder learning by doing the work for students.	4.10693e-08	3.17341	3.06481	0.108599	female	0.000442802	3.2785	3.1102	0.168303	3rd	1.98451e-05	3.17961	3.07515	0.104456	social	0.0195686	3.14606	3.04662	0.0994351	blended	0.237109	3.16646	3.12027	0.0461818	suburban	0.636807	3.16172	3.11335	0.048366	significantly above-average	0.0121155	3.18249	3.09227	0.0902197	lower middle income
ethical considerations	Q23a	consult with the professors about using ChatGPT.	2.05205e-06	3.36408	3.28205	0.0820258	female	1.717e-05	3.49674	3.31255	0.18419	3rd	7.30088e-11	3.47772	3.27374	0.203982	arts&humanities	0.012989	3.40738	3.31407	0.0933054	online	0.00621254	3.38375	3.28753	0.0962221	rural	0.000576576	3.35553	3.12211	0.233416	below-average	7.85206e-14	3.44776	3.25369	0.194076	low income
ethical considerations	Q23b	disclose their use of ChatGPT to their professors.	0.439435	3.20429	3.19108	0.0132082	male	8.91988e-11	3.4584	3.1804	0.278002	3rd	2.98074e-07	3.32759	3.16678	0.160804	arts&humanities	2.26284e-06	3.33924	3.18477	0.15447	online	0.0565672	3.22369	3.16674	0.0569503	urban	0.000444031	3.27434	3.10566	0.16868	above-average	1.38461e-28	3.32165	3.10408	0.21757	upper middle income
ethical considerations	Q23c	report any unethical use of ChatGPT by colleagues to their professors.	0.00215268	3.04803	2.9906	0.0574327	female	9.93342e-06	3.22549	2.98153	0.243957	3rd	5.84604e-07	3.16141	2.99674	0.164667	arts&humanities	0.00957681	3.11192	3.00733	0.10459	online	0.000278722	3.08972	2.96108	0.128638	rural	0.34554	3.05434	2.95017	0.10417	average	1.95387e-76	3.19389	2.82389	0.369999	upper middle income
ethical considerations	Q23d	take appropriate measures to protect their own personal information.	2.43131e-05	3.80782	3.741	0.0668192	female	9.13378e-13	4.02941	3.76013	0.269284	3rd	0.0382752	3.81499	3.75552	0.0594741	arts&humanities	2.11003e-05	3.81566	3.74176	0.0738937	blended	0.000201696	3.82146	3.72522	0.0962371	urban	0.00211708	3.81694	3.66887	0.148063	above-average	0.00226291	3.80823	3.68116	0.127073	upper middle income
satisfaction	Q24a	I find ChatGPT more useful than Google or other web search engines.	0.0266988	3.32499	3.28424	0.040748	male	0.0134933	3.30931	3.23754	0.071769	1st	2.13713e-17	3.3996	3.17015	0.229455	applied	0.0132347	3.32545	3.26938	0.0560696	blended	0.554157	3.3048	3.27768	0.0271183	urban	0.00283516	3.38032	3.27318	0.107148	above-average	4.30349e-14	3.44478	3.21311	0.23166	lower middle income
satisfaction	Q24b	It is easier for me to interact with ChatGPT than with my professors.	6.93552e-11	2.9886	2.85714	0.13146	male	2.70393e-18	2.95007	2.55051	0.399565	1st	9.21617e-18	3.03189	2.8289	0.202996	applied	0.00060695	2.95596	2.87553	0.0804281	blended	0.303886	2.95833	2.91095	0.0473881	rural	1.1605e-08	3.12437	2.8767	0.247668	significantly below-average	9.24174e-28	3.12337	2.81522	0.30815	lower middle income
satisfaction	Q24c	It is easier for me to interact with ChatGPT than with my colleagues.	2.27348e-08	2.67775	2.56588	0.11187	male	8.46476e-07	2.63667	2.43098	0.205696	1st	8.46749e-08	2.68985	2.54976	0.140089	arts&humanities	5.44653e-10	2.75604	2.55128	0.204755	online	1.58194e-06	2.72814	2.58225	0.145883	rural	8.42486e-11	2.85372	2.55685	0.296867	significantly below-average	1.51429e-90	3.12903	2.41878	0.710252	low income
satisfaction	Q24d	The information I get from ChatGPT is clearer than the one provided by my professors.	5.04929e-06	2.87319	2.78986	0.0833287	male	3.01638e-13	2.85254	2.54975	0.302796	1st	4.03941e-14	2.92133	2.76404	0.157287	applied	0.618042	2.8345	2.81602	0.0184786	blended	0.165901	2.86166	2.81661	0.0450492	rural	0.000135558	3.0298	2.807	0.222802	significantly above-average	0.00232954	2.93548	2.78746	0.148028	low income
satisfaction	Q24e	I am satisfied with the level of assistance provided by ChatGPT.	6.06027e-08	3.57809	3.49317	0.0849241	male	0.231037	3.53127	3.46543	0.0658445	1st	2.86405e-05	3.57585	3.47203	0.103814	applied	5.99111e-05	3.5652	3.49628	0.0689179	blended	0.00267987	3.55204	3.48115	0.0708898	urban	0.00113592	3.60631	3.4956	0.11071	above-average	0.0396728	3.62903	3.50343	0.125607	low income
satisfaction	Q24f	I am satisfied with the quality of information provided by ChatGPT.	4.30581e-05	3.37137	3.30548	0.0658945	male	5.96198e-05	3.34575	3.20202	0.143731	1st	0.000488215	3.35761	3.25369	0.103928	applied	0.121165	3.34787	3.30776	0.0401111	blended	0.000196897	3.41299	3.28989	0.123106	rural	0.000157305	3.40934	3.2797	0.129642	above-average	0.0394715	3.59677	3.31255	0.284225	low income
satisfaction	Q24g	I am satisfied with the accuracy of the information provided by ChatGPT.	0.00371658	3.18944	3.14111	0.0483219	male	2.99712e-09	3.17883	2.94276	0.236069	1st	0.364407	3.16892	3.12101	0.0479103	social	0.260709	3.17019	3.12354	0.0466532	blended	4.3324e-08	3.28095	3.10542	0.175533	rural	2.00431e-05	3.24503	3.09023	0.154798	significantly above-average	0.00561445	3.29032	3.13923	0.151093	low income
agreement	Q25a	I have the impression that using ChatGPT is under my control.	5.75651e-20	3.62435	3.467	0.157347	male	0.235423	3.54147	3.49739	0.0440854	1st	2.33623e-16	3.62231	3.4032	0.219115	applied	0.954061	3.5384	3.53167	0.00673409	traditional	1.65797e-06	3.57529	3.4593	0.115987	urban	1.43556e-07	3.64721	3.43325	0.213959	above-average	0.000195174	3.56769	3.37097	0.196718	high income
agreement	Q25b	Using ChatGPT is interesting to me.	4.37695e-23	3.89487	3.74814	0.146723	male	5.99296e-06	3.95118	3.79908	0.152103	3rd	1.5709e-21	3.90661	3.72157	0.185032	applied	3.1074e-05	3.85702	3.77725	0.0797737	online	5.73554e-06	3.849	3.75848	0.0905279	urban	8.3482e-05	3.89527	3.75189	0.143383	above-average	0.000221628	3.85145	3.72581	0.12564	high income
agreement	Q25c	Being able to use ChatGPT is important to me.	1.28263e-18	3.44035	3.28407	0.156287	male	1.0125e-08	3.52189	3.32778	0.194107	3rd	7.29944e-12	3.43518	3.27542	0.159766	applied	6.34522e-20	3.42969	3.26026	0.169428	blended	0.0318177	3.40655	3.32102	0.0855285	rural	1.727e-10	3.54	3.2856	0.254403	significantly above-average	3.34499e-45	3.70968	3.2629	0.446777	low income
agreement	Q25d	ChatGPT can help with things in everyday life.	3.66161e-16	3.64463	3.50305	0.141576	male	0.00344929	3.6734	3.55301	0.120393	3rd	1.1875e-09	3.63896	3.51089	0.128064	applied	2.35725e-11	3.6274	3.50142	0.12598	blended	0.462897	3.57873	3.54977	0.0289643	urban	0.0125361	3.65449	3.55062	0.103868	significantly above-average	4.68372e-14	3.87097	3.49218	0.378783	low income
learning and academic enhancement	Q26a	enhance my access to the sources of knowledge.	1.00054e-09	3.69865	3.6032	0.0954545	male	0.400452	3.64689	3.59686	0.0500353	1st	4.93778e-19	3.73282	3.53354	0.199279	applied	6.59935e-15	3.71172	3.58372	0.128	blended	0.0100416	3.66762	3.60451	0.0631091	urban	0.00273247	3.71414	3.56	0.15414	above-average	9.12164e-06	3.71051	3.60097	0.10954	lower middle income
learning and academic enhancement	Q26b	improve my general knowledge.	3.63518e-09	3.80121	3.71188	0.0893332	male	0.176005	3.7538	3.68476	0.0690394	1st	9.23788e-19	3.83569	3.67127	0.16442	applied	6.33028e-14	3.81243	3.69017	0.122257	blended	0.000168909	3.78024	3.69929	0.0809534	urban	0.253221	3.79827	3.74503	0.0532348	above-average	3.37671e-06	3.82964	3.71886	0.110781	lower middle income
learning and academic enhancement	Q26c	improve my specific knowledge.	8.66851e-09	3.69471	3.60268	0.0920275	male	0.000209121	3.65405	3.50613	0.147919	1st	3.90286e-17	3.73181	3.57241	0.159395	applied	3.08248e-07	3.68428	3.59431	0.0899746	blended	0.00970761	3.66488	3.60059	0.0642861	urban	0.0512158	3.70214	3.63084	0.0713016	above-average	2.00047e-12	3.7931	3.60306	0.190041	low income
learning and academic enhancement	Q26d	provide me with personalized education.	8.96249e-24	3.4216	3.24158	0.180019	male	6.97686e-07	3.3398	3.16958	0.170215	1st	4.98598e-14	3.40972	3.24963	0.160097	applied	4.96094e-11	3.38539	3.25802	0.127374	blended	0.0250785	3.38316	3.30942	0.0737384	rural	0.00781454	3.44248	3.30476	0.137722	significantly below-average	1.01395e-36	3.62712	3.23771	0.389405	low income
learning and academic enhancement	Q26e	increase my study efficiency.	9.45503e-27	3.68377	3.50504	0.17873	male	0.360014	3.58731	3.52797	0.0593392	2nd	7.37867e-20	3.68701	3.51457	0.172433	applied	1.12455e-10	3.63687	3.52237	0.114506	blended	0.0700886	3.60036	3.54826	0.0520921	rural	0.0687008	3.64686	3.57309	0.0737697	significantly above-average	4.17589e-14	3.74138	3.52347	0.217906	low income
learning and academic enhancement	Q26f	increase my motivation to study.	5.65088e-07	3.29791	3.20381	0.0940998	male	0.00228485	3.25672	3.11559	0.141135	1st	2.49226e-13	3.32579	3.15948	0.166312	applied	1.29504e-12	3.34632	3.16973	0.176587	online	0.0212883	3.3191	3.23709	0.0820112	rural	0.000932328	3.38763	3.23065	0.156974	significantly below-average	3.86637e-47	3.54237	3.12313	0.419245	low income
learning and academic enhancement	Q26g	facilitate completing my studies.	2.79493e-14	3.60236	3.47253	0.129836	male	0.0124612	3.54075	3.45105	0.0896998	1st	5.75984e-14	3.61505	3.46542	0.149628	applied	1.01821e-08	3.58577	3.47537	0.110406	blended	0.0189298	3.54908	3.48686	0.0622188	urban	0.121406	3.57157	3.50993	0.0616403	above-average	4.9061e-14	3.84746	3.48082	0.366635	low income
learning and academic enhancement	Q26h	improve my engagement in class discussions.	0.000124159	3.24603	3.17565	0.070383	male	2.98875e-08	3.22819	3.04912	0.179063	1st	5.20376e-08	3.26593	3.14038	0.125556	applied	4.30417e-08	3.25421	3.14643	0.107786	blended	4.79497e-05	3.30486	3.15749	0.14737	rural	0.102926	3.29043	3.19449	0.0959425	significantly above-average	3.45835e-91	3.62712	3.00714	0.61998	low income
learning and academic enhancement	Q26i	enhance my ability to meet assignment deadlines.	2.6344e-15	3.61819	3.47833	0.139861	male	0.000294072	3.55417	3.41608	0.138083	1st	7.95949e-12	3.62443	3.48397	0.140456	applied	2.20385e-07	3.59154	3.48183	0.109706	blended	0.000650551	3.56728	3.47537	0.0919104	urban	0.0212025	3.60376	3.48185	0.121916	above-average	9.51023e-21	3.77966	3.4718	0.307864	low income
learning and academic enhancement	Q26j	improve the quality of my assignments.	7.26199e-09	3.60371	3.50386	0.099851	male	5.82789e-06	3.56138	3.37193	0.18945	1st	8.59988e-13	3.62988	3.47236	0.157522	applied	1.03445e-05	3.5889	3.48835	0.100544	blended	0.00593183	3.56742	3.49428	0.0731406	urban	0.0200383	3.60987	3.52597	0.0838947	above-average	8.95088e-19	3.79661	3.48511	0.311503	low income
personal and professional development	Q27a	improve my readiness for exams.	4.55146e-22	3.45363	3.2839	0.169724	male	8.54647e-09	3.38136	3.1993	0.182061	1st	2.0568e-20	3.4688	3.27712	0.191679	applied	4.24432e-05	3.39852	3.31654	0.0819752	blended	0.0331444	3.37442	3.31343	0.0609976	urban	0.0432778	3.42218	3.34307	0.0791083	above-average	2.96776e-11	3.67797	3.31264	0.365325	low income
personal and professional development	Q27b	improve my grades.	2.11746e-24	3.44084	3.26067	0.180178	male	5.3171e-18	3.37217	3.09441	0.277763	1st	1.67359e-13	3.42697	3.24419	0.182775	applied	0.00405366	3.36951	3.31063	0.0588793	blended	0.339088	3.34898	3.31481	0.034178	urban	0.0229346	3.4058	3.3196	0.0861999	above-average	1.44509e-12	3.59322	3.27119	0.322031	low income
personal and professional development	Q27c	facilitate completing my activities outside of the classroom.	3.9388e-16	3.54169	3.4027	0.138992	male	0.246158	3.46821	3.41536	0.0528488	1st	2.60271e-20	3.56195	3.37726	0.184691	applied	4.76987e-07	3.50908	3.41332	0.0957595	blended	0.145777	3.48187	3.44398	0.0378903	urban	1.50469e-05	3.56297	3.43204	0.130937	significantly below-average	2.93998e-24	3.84746	3.38314	0.464316	low income
personal and professional development	Q27d	facilitate completing my internships.	8.00802e-31	3.22294	3.01933	0.203604	male	0.0664873	3.11784	3.0386	0.0792425	1st	1.67876e-14	3.19788	3.0355	0.162377	applied	0.000489033	3.15225	3.07178	0.0804678	online	0.000435323	3.19608	3.07709	0.118992	rural	0.00127709	3.19142	3.06425	0.127169	significantly above-average	4.98837e-34	3.58621	3.01029	0.575921	low income
personal and professional development	Q27e	enhance my learning experience.	2.0091e-15	3.6029	3.47196	0.130943	male	0.789041	3.53	3.5035	0.0265017	1st	7.07128e-27	3.64483	3.44241	0.202424	applied	4.54937e-19	3.60331	3.44708	0.156228	blended	0.153346	3.54499	3.50339	0.0415973	urban	0.054071	3.58045	3.51235	0.068094	above-average	4.54878e-26	3.88136	3.46685	0.414503	low income
personal and professional development	Q27f	improve my skills.	2.94079e-24	3.50666	3.32942	0.177241	male	0.560204	3.41123	3.38392	0.0273141	1st	6.5398e-20	3.5136	3.32636	0.187248	applied	6.60184e-13	3.46821	3.33618	0.132024	blended	0.104839	3.46231	3.40025	0.0620604	rural	0.366455	3.45776	3.40227	0.0554826	significantly below-average	2.72205e-26	3.71186	3.33722	0.374641	low income
personal and professional development	Q27g	facilitate my personal development.	5.04705e-23	3.32556	3.14459	0.180968	male	0.898011	3.22553	3.2132	0.0123216	1st	1.02308e-08	3.29674	3.16826	0.12848	applied	3.80239e-14	3.33218	3.14681	0.185365	online	3.02097e-05	3.33314	3.1934	0.139737	rural	0.0116015	3.34596	3.20864	0.137317	significantly below-average	1.89851e-58	3.66102	3.08918	0.571837	low income
personal and professional development	Q27h	facilitate my academic development.	9.65159e-15	3.53597	3.40403	0.131936	male	0.00912062	3.4724	3.39791	0.0744902	1st	9.48554e-13	3.54315	3.39422	0.148924	applied	9.95548e-09	3.51347	3.40612	0.107347	blended	0.0666884	3.47864	3.42626	0.0523756	urban	0.0691066	3.53652	3.4477	0.0888284	significantly below-average	4.36968e-25	3.74576	3.38762	0.358143	low income
personal and professional development	Q27i	increase my satisfaction with the study.	2.73895e-10	3.44962	3.33862	0.111	male	0.000127753	3.40091	3.30169	0.0992125	1st	3.90941e-13	3.47279	3.32468	0.148105	applied	3.25637e-09	3.43865	3.32555	0.113095	blended	0.32083	3.40112	3.36579	0.0353291	urban	0.051318	3.46844	3.3718	0.0966378	significantly above-average	1.41418e-28	3.62069	3.29575	0.324942	low income
personal and professional development	Q27j	improve my employability.	1.13959e-31	3.22447	3.01034	0.214131	male	0.666294	3.10819	3.08333	0.0248604	1st	7.94067e-17	3.20968	3.01552	0.194165	applied	1.89604e-06	3.17373	3.05543	0.118298	online	0.0706245	3.15362	3.07744	0.0761741	rural	0.0157105	3.2351	3.09252	0.142583	significantly above-average	1.35943e-20	3.42373	3.00836	0.415368	low income
skills development	Q28a	academic writing proficiency.	0.242911	3.34943	3.32856	0.0208721	male	0.0159839	3.45537	3.32041	0.134967	3rd	4.18289e-09	3.39657	3.27704	0.119529	applied	0.00558794	3.36694	3.29507	0.0718738	blended	0.000223384	3.3675	3.27705	0.0904551	urban	0.194203	3.37889	3.29568	0.0832073	above-average	7.82031e-12	3.46839	3.28854	0.179841	lower middle income
skills development	Q28b	professional writing proficiency.	0.00145498	3.37601	3.31931	0.0566948	male	6.32722e-05	3.51642	3.33011	0.186312	3rd	9.55208e-08	3.40113	3.26282	0.138311	applied	0.0411298	3.36665	3.32021	0.0464382	blended	0.159482	3.35759	3.31604	0.0415529	urban	0.0146083	3.41335	3.31438	0.0989738	above-average	2.17893e-10	3.46728	3.30347	0.163807	lower middle income
skills development	Q28c	typing proficiency.	0.444659	3.20577	3.19193	0.013837	male	0.455508	3.22428	3.17518	0.0490987	2nd	0.00306167	3.23808	3.16599	0.072093	applied	4.57396e-05	3.23695	3.15303	0.0839171	blended	7.68918e-05	3.2937	3.16114	0.132559	rural	0.00397755	3.26058	3.14198	0.118606	above-average	1.19533e-24	3.39167	3.14505	0.246613	lower middle income
skills development	Q28d	native language proficiency.	7.32151e-06	3.06626	2.98222	0.0840391	male	4.3675e-06	3.03853	2.86496	0.173567	1st	0.0147029	3.05217	2.984	0.0681693	applied	0.574854	3.04313	3.00979	0.0333396	online	0.00243888	3.09798	2.98598	0.112	rural	0.262951	3.10891	3.00453	0.104382	significantly above-average	1.55251e-20	3.17241	2.91349	0.258923	low income
skills development	Q28e	foreign language proficiency.	2.57478e-06	3.40609	3.32348	0.0826073	male	0.00863136	3.47514	3.34936	0.125776	3rd	4.79943e-05	3.4128	3.31984	0.092964	applied	0.0757089	3.37998	3.33785	0.0421294	blended	0.104027	3.3767	3.33135	0.0453512	urban	3.56184e-05	3.45545	3.30202	0.153427	significantly above-average	0.748701	3.48276	3.35419	0.12857	low income
skills development	Q28f	interpersonal communication skills.	5.23058e-06	3.00315	2.9186	0.0845461	male	1.06518e-08	2.97944	2.81934	0.160099	1st	8.10863e-08	3.02312	2.88889	0.134232	arts&humanities	0.0193456	2.99188	2.92693	0.0649556	online	2.42087e-10	3.11184	2.92902	0.182821	rural	0.00591375	3.08207	2.93529	0.146783	significantly below-average	2.05483e-72	3.40351	2.78583	0.617678	low income
skills development	Q28g	digital communication skills.	0.0700356	3.42767	3.3965	0.0311746	male	0.10769	3.4171	3.35832	0.0587786	1st	0.0316812	3.43531	3.36113	0.0741813	applied	1.13486e-05	3.44955	3.36399	0.085557	online	0.0185929	3.44438	3.36453	0.0798526	rural	0.240599	3.45271	3.3887	0.0640069	significantly below-average	2.80165e-16	3.59649	3.33406	0.262435	low income
skills development	Q28h	information literacy skills.	0.000252083	3.40493	3.34339	0.0615462	male	0.386988	3.37374	3.33886	0.0348809	1st	0.00411519	3.40744	3.33976	0.067675	applied	1.20292e-12	3.43671	3.30119	0.135516	online	0.0407847	3.42212	3.35019	0.0719253	rural	0.00662901	3.43506	3.34007	0.0949908	significantly below-average	1.41093e-21	3.53962	3.31887	0.220744	lower middle income
skills development	Q28i	digital content creation skills.	6.23145e-15	3.50324	3.36974	0.133493	male	0.320823	3.48807	3.42192	0.0661486	3rd	0.000283942	3.46604	3.34368	0.122359	applied	2.62568e-08	3.51488	3.37449	0.140389	online	0.0100632	3.46021	3.37899	0.0812261	rural	0.0479959	3.47988	3.4028	0.0770771	above-average	4.34768e-07	3.56897	3.3843	0.18467	low income
problem-solving skills development	Q29a	numeracy proficiency.	4.4409e-19	3.11798	2.95978	0.158199	male	7.7336e-05	3.04371	2.88364	0.160078	1st	4.95758e-12	3.11302	2.96809	0.14493	applied	0.0042714	3.05935	2.9966	0.0627487	online	0.00169142	3.10339	2.99364	0.109745	rural	0.832674	3.07921	3.01442	0.0647928	significantly above-average	7.4221e-22	3.27586	2.96828	0.307585	low income
problem-solving skills development	Q29b	decision-making skills.	2.74109e-12	3.00981	2.87904	0.130773	male	1.53872e-05	2.95316	2.78285	0.170312	1st	0.000495088	2.97697	2.89124	0.0857244	arts&humanities	0.000857431	3.02262	2.90341	0.119217	online	1.95751e-05	3.04643	2.916	0.130428	rural	0.0435009	3.02658	2.91335	0.113229	significantly below-average	8.90914e-45	3.28571	2.8192	0.466513	low income
problem-solving skills development	Q29c	problem-solving skills.	1.10584e-17	3.26773	3.10784	0.159884	male	3.54229e-05	3.1939	3.02011	0.173793	1st	3.1604e-09	3.25447	3.12247	0.131998	applied	2.17767e-05	3.22215	3.13274	0.0894024	blended	0.00250471	3.25787	3.16114	0.0967354	rural	0.927451	3.19924	3.17069	0.0285561	significantly below-average	9.45275e-27	3.40741	3.10314	0.304264	low income
problem-solving skills development	Q29d	analytical skills.	3.46839e-16	3.31127	3.16213	0.149147	male	2.16065e-05	3.24339	3.09489	0.148497	1st	4.28924e-05	3.27928	3.18142	0.0978622	applied	0.000334912	3.27207	3.18649	0.0855824	online	0.136177	3.27229	3.21733	0.0549632	rural	0.453698	3.27667	3.21261	0.0640585	significantly above-average	1.56335e-17	3.40351	3.17618	0.227325	low income
problem-solving skills development	Q29e	critical thinking skills.	0.00853286	3.06474	3.01377	0.0509745	male	0.000195876	3.05196	2.93807	0.113891	1st	0.00954712	3.10006	3.00019	0.0998712	arts&humanities	0.000357139	3.11292	2.99643	0.116492	online	0.000306776	3.13183	3.01484	0.116989	rural	0.00391086	3.15869	3.01155	0.147139	significantly below-average	3.30518e-41	3.5	2.93383	0.566172	low income
problem-solving skills development	Q29f	creativity skills.	1.84848e-05	3.17201	3.08895	0.0830565	male	0.00117907	3.13878	3.02377	0.115016	1st	0.074368	3.1641	3.09612	0.0679821	arts&humanities	1.47783e-05	3.21286	3.07743	0.135429	online	2.23342e-07	3.26353	3.1003	0.163236	rural	0.423725	3.16887	3.09822	0.0706553	significantly above-average	1.35612e-29	3.48276	3.02243	0.460331	low income
problem-solving skills development	Q29g	data analysis skills.	1.91117e-24	3.44511	3.26387	0.181231	male	0.553956	3.34719	3.31949	0.0276969	1st	8.41631e-06	3.40161	3.30429	0.0973187	applied	1.16441e-05	3.38185	3.29734	0.0845092	blended	0.0580576	3.39679	3.32314	0.0736454	rural	0.910243	3.39404	3.32702	0.0670195	significantly above-average	2.48762e-09	3.46552	3.30382	0.161693	low income
problem-solving skills development	Q29h	programming skills.	8.45994e-74	3.57626	3.24416	0.332099	male	0.20948	3.39872	3.34949	0.0492343	1st	3.04448e-57	3.57742	3.23974	0.337681	applied	6.05789e-05	3.43226	3.34888	0.0833791	blended	0.149296	3.42058	3.36263	0.0579503	rural	0.0721864	3.45214	3.35561	0.0965269	above-average	0.000263761	3.54386	3.36112	0.182738	low income
problem-solving skills development	Q29i	artificial intelligence literacy skills.	6.57301e-26	3.59685	3.41247	0.184377	male	0.543649	3.53285	3.47895	0.0538926	3rd	6.42992e-12	3.57861	3.41613	0.162482	applied	3.64847e-09	3.54441	3.4345	0.109907	blended	0.0262312	3.522	3.45223	0.0697683	rural	9.85716e-05	3.5942	3.42875	0.165444	above-average	2.30446e-05	3.62069	3.46518	0.155506	low income
challenges in the labour market	Q30a	reduce the number of jobs.	0.00011173	3.08296	3.00752	0.0754401	male	0.475171	3.09605	3.03733	0.058716	3rd	0.000730505	3.08396	2.96718	0.116782	social	0.291508	3.04627	2.9907	0.0555744	traditional	0.473203	3.04562	3.0101	0.0355235	urban	0.000508975	3.13354	2.9967	0.136838	above-average	0.0501788	3.06385	2.84211	0.221743	lower middle income
challenges in the labour market	Q30b	require employees to acquire new skills.	2.40387e-06	3.61298	3.53275	0.0802269	male	3.8091e-12	3.8125	3.54477	0.26773	3rd	0.0229803	3.59759	3.51355	0.0840324	applied	4.21857e-06	3.60927	3.52311	0.0861635	blended	0.122886	3.58373	3.53298	0.0507516	urban	7.84259e-11	3.7081	3.48737	0.220726	above-average	4.31068e-08	3.62008	3.31579	0.304289	high income
challenges in the labour market	Q30c	enhance the connection between higher education and the labour market.	6.63959e-06	3.34165	3.26679	0.0748568	male	0.00367427	3.31069	3.23556	0.0751265	1st	0.0408739	3.32596	3.26061	0.0653457	applied	0.00347076	3.32502	3.268	0.0570242	blended	0.278174	3.31216	3.27917	0.0329883	urban	0.109665	3.36304	3.28812	0.0749161	significantly above-average	1.74005e-14	3.38596	3.21996	0.166002	low income
challenges in the labour market	Q30d	require employees to possess knowledge about artificial intelligence.	0.432076	3.59273	3.5798	0.0129307	female	0.109287	3.66541	3.58095	0.0844531	3rd	0.000775866	3.61819	3.5366	0.0815858	social	2.15789e-05	3.62425	3.54553	0.0787147	blended	0.0215624	3.60536	3.5454	0.0599643	urban	0.000256294	3.73597	3.53333	0.20264	significantly above-average	0.347992	3.59832	3.4386	0.159724	high income
challenges in the labour market	Q30e	increase the demand for employees with skills related to artificial intelligence.	0.000414696	3.6705	3.61202	0.0584841	male	7.24093e-07	3.79962	3.62251	0.177108	3rd	0.0932478	3.65708	3.59064	0.0664372	social	6.89607e-08	3.6863	3.58938	0.0969157	blended	0.0146195	3.65381	3.58289	0.0709249	urban	5.06306e-06	3.76412	3.58113	0.182988	significantly above-average	2.57543e-06	3.68968	3.51786	0.171824	high income
challenges in the labour market	Q30f	increase inequality between younger and older employees.	0.120228	3.35508	3.32686	0.0282213	female	0.000347752	3.48767	3.32995	0.157711	3rd	0.000594551	3.38562	3.30018	0.0854447	social	0.0200306	3.37139	3.3199	0.0514913	blended	0.816477	3.34831	3.33116	0.0171573	urban	0.0089473	3.4207	3.31108	0.109621	above-average	0.000339282	3.38782	3.2037	0.184116	high income
challenges in the labour market	Q30g	create new jobs.	1.7895e-11	3.47258	3.35084	0.121733	male	0.00615171	3.44423	3.33159	0.112649	3rd	0.0149185	3.43159	3.33529	0.0963074	arts&humanities	0.000762417	3.44118	3.37038	0.0708048	blended	0.121288	3.42434	3.38251	0.0418342	urban	0.000634898	3.48751	3.32494	0.162569	above-average	4.38e-14	3.46111	3.25899	0.202127	upper middle income
challenges in the labour market	Q30h	change the nature of jobs.	6.76434e-06	3.63187	3.55636	0.0755111	male	2.11794e-10	3.79317	3.56885	0.224318	3rd	0.00168209	3.62293	3.53699	0.0859444	applied	1.45622e-05	3.63318	3.55108	0.0821024	blended	0.000787222	3.61255	3.51845	0.0940928	urban	9.11726e-09	3.70846	3.48737	0.221087	above-average	8.20322e-18	3.67084	3.42857	0.242265	high income
challenges in the labour market	Q30i	facilitate remote work.	0.113438	3.65042	3.62411	0.0263102	male	0.631066	3.6553	3.61715	0.0381564	3rd	0.524143	3.65266	3.62271	0.0299492	applied	7.28134e-11	3.72516	3.57634	0.148826	online	9.61028e-07	3.67233	3.57432	0.0980093	urban	0.00282717	3.69046	3.54224	0.148219	above-average	0.0119106	3.66511	3.58953	0.0755765	upper middle income
challenges in the labour market	Q30j	reduce employee workload.	3.44691e-07	3.60399	3.51754	0.0864533	male	0.519948	3.56721	3.51326	0.0539555	2nd	0.000175359	3.60527	3.51291	0.0923696	applied	1.79598e-08	3.60449	3.50123	0.103268	blended	0.0519038	3.57453	3.519	0.0555295	urban	0.0136453	3.61032	3.47667	0.133646	above-average	0.44555	3.70909	3.54381	0.165276	low income
challenges in the labour market	Q30k	improve employee productivity.	1.68921e-31	3.65451	3.4568	0.197705	male	0.000846572	3.66983	3.5332	0.136631	3rd	8.34832e-12	3.63	3.49752	0.132482	applied	1.78209e-09	3.59703	3.48799	0.109036	online	0.122777	3.56353	3.5227	0.0408314	urban	1.40872e-05	3.66445	3.5	0.164452	significantly above-average	0.0362563	3.66071	3.51699	0.143729	low income
challenges in the labour market	Q30l	improve employee innovation.	0.000260246	3.48329	3.41944	0.0638447	male	0.534307	3.45014	3.40643	0.0437128	1st	0.01124	3.48647	3.39678	0.0896897	arts&humanities	4.4764e-11	3.50651	3.3808	0.125703	online	0.0216874	3.46838	3.40739	0.060988	urban	0.249215	3.53642	3.41688	0.119547	significantly above-average	0.0115952	3.64912	3.42084	0.228286	low income
addressing skills mismatch	Q31a	reduce skills shortages (when employers cannot find enough students/workers with the right qualifications and skills).	0.0218541	3.16649	3.12757	0.0389191	male	0.256877	3.1471	3.09811	0.0489853	1st	0.00488684	3.16908	3.07148	0.0975948	social	0.0153442	3.16496	3.11463	0.0503305	blended	0.189967	3.17409	3.11937	0.0547226	rural	0.00213919	3.27907	3.11901	0.160062	significantly above-average	6.5486e-07	3.22894	3.08772	0.141222	lower middle income
addressing skills mismatch	Q31b	reduce under-skilling (when students/workers have skills below those required for the job).	7.72316e-05	3.20467	3.13888	0.0657914	male	0.155484	3.17396	3.1277	0.0462579	1st	0.462293	3.18099	3.1462	0.0347895	social	0.241088	3.18044	3.15145	0.0289891	blended	0.284839	3.19762	3.15893	0.0386869	rural	0.0440621	3.26	3.1398	0.120202	significantly above-average	3.53541e-10	3.49123	3.11377	0.37746	low income
addressing skills mismatch	Q31c	resolve skills obsolescence (when students/workers lose their skills over time due to lack of use or when skills become irrelevant due to changes in the world of work).	6.62364e-06	3.26982	3.19656	0.073255	male	0.847515	3.22989	3.21361	0.0162811	1st	0.43887	3.23859	3.20159	0.0369992	applied	0.000968026	3.25616	3.19478	0.0613803	blended	0.372905	3.25417	3.21426	0.0399113	rural	0.0179539	3.34783	3.20859	0.13924	significantly above-average	6.23571e-05	3.4386	3.1969	0.241695	low income
addressing skills mismatch	Q31d	resolve skills gaps (when students/workers lack the skills necessary to do their jobs effectively).	0.000777943	3.29036	3.23515	0.0552084	male	0.982353	3.26064	3.25237	0.00826986	2nd	0.828408	3.26266	3.23992	0.0227357	social	3.66391e-06	3.32309	3.21367	0.109419	online	0.473772	3.27613	3.24141	0.0347197	rural	0.0794934	3.34	3.24325	0.0967486	significantly above-average	5.07323e-11	3.37598	3.21845	0.157529	lower middle income
emotions	Q32a	Bored	0.0183608	2.2821	2.23781	0.0442892	male	0.319754	2.26346	2.22208	0.0413876	1st	2.02274e-10	2.35325	2.18459	0.168666	arts&humanities	0.365777	2.27996	2.24335	0.0366091	online	1.17565e-09	2.35732	2.21424	0.143083	suburban	0.000859568	2.48505	2.22893	0.256116	significantly above-average	0.111503	2.28179	2.21429	0.0675034	upper middle income
emotions	Q32b	Hopeful	0.00191485	3.12316	3.05739	0.0657777	female	0.59946	3.11331	3.05894	0.0543716	2nd	6.48906e-05	3.13737	2.97277	0.1646	applied	1.65774e-15	3.17806	2.99683	0.181229	blended	0.000316762	3.19096	3.06635	0.124606	rural	0.00251763	3.18789	3.02676	0.161134	significantly below-average	5.97281e-56	3.51786	2.97804	0.539819	low income
emotions	Q32c	Sad	2.73905e-05	1.77028	1.6966	0.0736794	male	0.733456	1.73307	1.71391	0.0191653	1st	0.000380166	1.81504	1.69636	0.11868	arts&humanities	0.0772099	1.77444	1.71033	0.0641109	online	3.1604e-30	1.89655	1.65376	0.242792	rural	3.58393e-09	1.92333	1.67837	0.244962	significantly above-average	1.21735e-13	1.84843	1.66178	0.186651	lower middle income
emotions	Q32d	Ashamed	0.998515	1.8193	1.81927	3.56047e-05	female	0.328854	1.82476	1.75573	0.0690391	1st	1.03894e-05	1.89148	1.76174	0.129734	arts&humanities	0.0123122	1.84706	1.78904	0.0580199	traditional	9.2218e-07	1.89709	1.78304	0.114049	rural	0.0100882	1.91973	1.79976	0.119975	significantly above-average	5.38705e-19	1.90843	1.71944	0.188988	upper middle income
emotions	Q32e	Calm	0.0290097	3.29324	3.24461	0.0486311	male	0.00132004	3.4	3.25058	0.149417	3rd	2.28878e-09	3.33678	3.12509	0.211689	applied	3.26322e-16	3.36378	3.16922	0.194559	blended	0.0154832	3.33532	3.24994	0.0853774	rural	3.83539e-09	3.39735	3.12895	0.2684	significantly above-average	7.68337e-25	3.37843	3.116	0.262425	lower middle income
emotions	Q32f	Angry	4.07741e-05	1.94013	1.86228	0.0778495	male	0.0949719	1.90625	1.81559	0.0906576	1st	0.755748	1.91218	1.88733	0.0248413	arts&humanities	0.219129	1.92958	1.88124	0.048333	online	9.97845e-10	1.99524	1.85134	0.143899	rural	2.08459e-07	2.12625	1.85257	0.273678	significantly above-average	3.66322e-06	1.96429	1.84147	0.122813	low income
emotions	Q32g	Relieved	0.0107745	3.01368	2.95817	0.055513	female	0.00309259	2.99281	2.81298	0.179833	1st	0.0071743	3.02293	2.90742	0.115511	applied	6.44273e-09	3.04908	2.91095	0.138134	blended	0.0732879	3.04697	2.96606	0.0809093	rural	0.00072853	3.06768	2.92878	0.138907	above-average	2.85208e-27	3.22101	2.88609	0.334921	lower middle income
emotions	Q32h	Happy	0.132382	3.14542	3.11278	0.0326397	male	0.19312	3.12715	3.03053	0.0966148	1st	0.000695879	3.17532	3.05662	0.118703	applied	7.75038e-07	3.18075	3.06157	0.119179	blended	4.07924e-06	3.25758	3.09932	0.158269	rural	4.59052e-05	3.34551	3.06752	0.277997	significantly above-average	3.76531e-71	3.60714	2.99493	0.612217	low income
emotions	Q32i	Proud	0.0323798	2.56959	2.52008	0.0495095	male	0.535071	2.55665	2.48467	0.0719792	2nd	0.00265779	2.58354	2.46431	0.119227	applied	1.74151e-09	2.60782	2.45794	0.149878	blended	1.69466e-14	2.75505	2.48475	0.270307	rural	4.42201e-13	2.86379	2.44792	0.415866	significantly above-average	7.01746e-98	3.44643	2.37406	1.07237	low income
emotions	Q32j	Anxious	0.133568	2.07257	2.04218	0.0303855	female	0.00054839	2.07606	1.96177	0.114297	1st	5.62165e-07	2.165	1.99214	0.172867	arts&humanities	0.0188212	2.0886	2.0284	0.0601956	online	5.38954e-14	2.19881	2.00274	0.196071	rural	5.4864e-17	2.23588	1.94408	0.291803	significantly above-average	8.62667e-50	2.34726	1.92821	0.41905	lower middle income
emotions	Q32k	Surprised	1.39729e-08	2.9216	2.79881	0.122789	male	9.75735e-05	2.95802	2.83141	0.126608	3rd	0.0874788	2.87997	2.79706	0.0829142	applied	1.00844e-08	2.97277	2.7844	0.188366	online	0.000282483	2.95006	2.824	0.126061	rural	0.00249229	3.02649	2.81425	0.21224	significantly above-average	1.80362e-10	3.01786	2.78382	0.234033	low income
emotions	Q32l	Curious	0.0207964	3.45899	3.41004	0.0489466	male	0.000907164	3.55725	3.41404	0.143214	3rd	3.83901e-07	3.50618	3.34176	0.164423	applied	8.3286e-07	3.48776	3.3707	0.117056	online	0.264266	3.45063	3.41349	0.0371428	urban	0.146896	3.47427	3.38938	0.0848887	below-average	9.57163e-05	3.48525	3.37696	0.108296	high income
emotions	Q32m	Excited	0.000126534	2.96887	2.88056	0.0883151	male	0.339523	2.99427	2.91093	0.0833472	3rd	0.0409379	2.95549	2.88192	0.0735675	applied	7.78113e-12	2.99645	2.8276	0.168841	blended	8.54059e-05	3.04162	2.89257	0.149048	rural	4.31596e-06	3.11628	2.83121	0.285073	significantly above-average	1.45356e-35	3.33929	2.79658	0.542707	low income
emotions	Q32n	Confused	0.190079	2.5494	2.52335	0.0260457	female	0.000121452	2.55475	2.36207	0.192678	1st	0.153626	2.5634	2.49069	0.0727078	applied	0.0304218	2.55536	2.45865	0.096713	traditional	0.000215682	2.61662	2.51388	0.102744	suburban	0.00600081	2.61333	2.51529	0.0980442	significantly above-average	0.269457	2.56302	2.51567	0.047354	upper middle income
emotions	Q32o	Frustrated	0.030367	2.22463	2.18117	0.0434636	male	0.676496	2.20621	2.1813	0.0249129	1st	0.699883	2.21963	2.19282	0.0268057	applied	0.161246	2.23099	2.18238	0.0486027	online	4.53695e-06	2.29746	2.16911	0.128344	suburban	0.000105106	2.32661	2.16073	0.165875	significantly below-average	0.0802946	2.46429	2.18047	0.283816	low income
study information	Q35a	I am successful in my studies.	2.80236e-11	3.7368	3.64885	0.0879415	female	1.32764e-37	3.9738	3.66053	0.313274	3rd	0.0575078	3.70518	3.65239	0.0527974	applied	1.41318e-10	3.79917	3.65655	0.142617	online	1.01237e-14	3.73267	3.60171	0.130951	urban	2.38915e-50	3.8745	3.45214	0.422362	above-average	0.01552	3.72494	3.60241	0.122535	lower middle income
study information	Q35b	I regularly attend my classes.	2.13803e-06	4.10004	4.02834	0.0717014	female	0.525914	4.09913	4.06367	0.0354514	3rd	1.81613e-06	4.11115	4.02127	0.0898836	applied	2.70305e-32	4.14367	3.84542	0.298249	traditional	5.78514e-07	4.09779	4.01115	0.0866485	urban	2.13548e-07	4.102	3.90468	0.197323	above-average	1.10665e-06	4.13253	4.03548	0.0970549	low income
study information	Q35c	I consistently meet assignment deadlines.	6.73355e-30	4.14288	3.98122	0.161663	female	0.0607359	4.11839	4.06259	0.0557947	2nd	1.47735e-05	4.1197	3.98882	0.130881	natural&life	0.00180361	4.08314	3.99821	0.0849267	blended	2.62925e-11	4.11192	4.00201	0.109916	urban	9.22725e-15	4.15741	3.88625	0.271166	above-average	1.21576e-19	4.12838	3.91358	0.214804	high income
study information	Q35d	My grades accurately reflect my understanding of the study subjects.	0.029407	3.60795	3.5752	0.0327458	female	4.69904e-20	3.84302	3.5616	0.281418	3rd	0.000469832	3.64493	3.55207	0.092863	arts&humanities	0.545843	3.59881	3.58029	0.0185171	online	7.49823e-08	3.61574	3.50713	0.108608	urban	2.65398e-09	3.7201	3.48085	0.239245	significantly above-average	1.54893e-09	3.67073	3.53607	0.134663	low income
study information	Q35e	I am motivated to study.	0.000275587	3.68732	3.63141	0.0559141	female	2.66315e-35	4.00729	3.6195	0.387785	3rd	0.0168197	3.71336	3.6356	0.0777622	natural&life	6.47927e-13	3.83224	3.6342	0.198038	online	1.00233e-05	3.68597	3.58624	0.0997316	rural	0.000353629	3.75772	3.59744	0.160284	significantly above-average	1.57014e-33	3.91463	3.55758	0.357053	low income
study information	Q35f	The amount of financial aid (scholarships, student loans…) is sufficient for my study needs.	2.21589e-05	3.04832	2.97245	0.0758621	male	0.605397	3.00319	2.97663	0.0265622	1st	6.20737e-08	3.07257	2.95635	0.116217	applied	1.87838e-12	3.06607	2.9321	0.13397	traditional	0.470498	3.00554	2.97885	0.0266898	urban	4.85849e-89	3.41667	2.66525	0.751416	significantly above-average	0.204943	3.19753	2.98833	0.209201	low income
study information	Q35g	The taxes paid on labour by students and/or young workers in my country is too high.	0.527138	3.4333	3.42345	0.00985375	female	0.000833069	3.49236	3.34061	0.151745	2nd	2.19415e-08	3.46926	3.32005	0.149208	social	0.385066	3.44064	3.41853	0.0221118	blended	0.0017845	3.44716	3.37994	0.0672125	urban	0.000965166	3.52381	3.40495	0.118859	significantly above-average	3.43859e-16	3.4994	3.26829	0.231102	high income
study information	Q35h	I have a strong network of social connections that can help me with employment.	1.22418e-33	3.07412	2.87465	0.199466	male	3.88704e-08	3.16303	2.93583	0.227202	3rd	1.38875e-07	2.99847	2.86006	0.138408	applied	0.741307	2.95871	2.93806	0.0206518	traditional	1.33766e-06	2.97475	2.86634	0.108407	urban	4.96173e-190	3.65871	2.57349	1.08522	significantly above-average	0.00450457	3.19512	2.90356	0.291562	low income
study information	Q35i	I have a strong set of skills that can help me with employment.	5.26818e-08	3.64486	3.56762	0.0772373	male	1.65302e-26	3.84526	3.56324	0.282011	3rd	2.40136e-05	3.63653	3.52846	0.108072	applied	6.7809e-05	3.68992	3.58327	0.106649	online	6.45782e-09	3.62691	3.52591	0.101005	urban	9.53672e-59	3.94286	3.41482	0.528036	significantly above-average	0.00419484	3.7037	3.54813	0.15557	low income
study information	Q35j	I have sufficient work experience that can help me with employment.	1.82241e-17	3.12074	2.97232	0.148424	male	1.41749e-110	3.61606	2.94538	0.670681	3rd	0.0806587	3.04664	2.97751	0.0691255	arts&humanities	4.60249e-36	3.32657	2.94657	0.38	online	5.6574e-06	3.12624	3.01116	0.115089	rural	1.77814e-31	3.49522	2.91312	0.582098	significantly above-average	3.49353e-38	3.35	2.95921	0.390794	low income
study information	Q35k	I have sufficient general knowledge that can help me with employment.	3.54397e-14	3.60187	3.49414	0.10773	male	3.71715e-63	3.86463	3.48227	0.382358	3rd	0.00542283	3.55847	3.48165	0.0768253	applied	2.0859e-21	3.70107	3.47547	0.225604	online	0.0253251	3.54481	3.49671	0.0481003	rural	1.48478e-39	3.8881	3.3988	0.489291	significantly above-average	2.59335e-09	3.76543	3.48595	0.279486	low income
study information	Q35l	I have sufficient specific knowledge that can help me with employment.	1.44678e-09	3.48068	3.39273	0.0879498	male	4.27157e-90	3.86297	3.36227	0.500699	3rd	0.001019	3.46163	3.39048	0.0711455	applied	7.7789e-21	3.59595	3.36694	0.229007	online	0.0280514	3.4539	3.39135	0.062544	rural	1.91188e-41	3.84487	3.29252	0.552352	significantly above-average	3.24864e-22	3.675	3.38594	0.289059	low income
study information	Q35m	My faculty provides me with a sufficient set of skills that enhance my employability.	0.00738986	3.51492	3.47527	0.0396524	male	6.96747e-06	3.57644	3.47348	0.102963	2nd	1.14894e-11	3.56037	3.44209	0.11828	applied	0.113258	3.53317	3.47939	0.0537888	online	0.0066358	3.53542	3.45868	0.076743	rural	2.85256e-29	3.70813	3.30979	0.398347	significantly above-average	0.00317784	3.62963	3.46448	0.165152	low income
study information	Q35n	I would like to be employed in a field I am studying for.	2.5606e-10	4.11034	4.0184	0.0919312	female	4.04689e-18	4.26061	4.04313	0.217489	3rd	9.56328e-46	4.18941	3.94178	0.247623	applied	0.0148394	4.1135	4.05047	0.0630304	online	6.48077e-10	4.10501	4.00457	0.10044	urban	1.03412e-07	4.12555	3.94383	0.181718	above-average	0.136703	4.12346	4.0528	0.0706565	low income
life in general	Q40a	is outgoing, sociable.	1.53074e-05	3.41095	3.34099	0.0699543	female	1.06831e-10	3.51814	3.35028	0.167867	3rd	1.57646e-21	3.45891	3.23345	0.225461	social	0.0172292	3.39984	3.34211	0.0577366	blended	1.83809e-17	3.41576	3.2365	0.179261	urban	2.35753e-49	3.66508	3.15713	0.507952	significantly above-average	0.00186635	3.39981	3.15854	0.241276	high income
life in general	Q40b	is helpful and unselfish with others.	1.97826e-36	3.95411	3.78644	0.167668	female	5.92857e-14	4.00045	3.86027	0.140178	2nd	1.34635e-07	3.91502	3.7923	0.122724	social	1.41189e-14	3.93383	3.8282	0.105629	blended	0.0121098	3.89505	3.84514	0.0499042	urban	9.30479e-12	3.97078	3.75724	0.213541	above-average	3.10651e-06	3.91557	3.79012	0.125445	high income
life in general	Q40c	keeps things neat and tidy.	3.06846e-21	3.75167	3.61172	0.139949	female	0.00624695	3.74448	3.67793	0.0665526	2nd	0.0340682	3.72386	3.64366	0.0802044	natural&life	0.000569305	3.74895	3.6621	0.0868505	online	3.42377e-12	3.78327	3.60595	0.177326	rural	0.253764	3.7891	3.66667	0.122433	significantly above-average	4.53165e-33	3.85545	3.6124	0.243056	lower middle income
life in general	Q40d	is relaxed, handles stress well.	1.81591e-109	3.49407	3.13577	0.358301	male	0.797053	3.30029	3.27421	0.0260793	3rd	3.94598e-06	3.33225	3.22123	0.111026	applied	0.0483856	3.30479	3.25557	0.049223	online	3.18474e-06	3.34781	3.21339	0.134424	rural	3.72759e-16	3.5772	3.2261	0.351095	significantly above-average	2.34588e-38	3.575	3.18363	0.391373	low income
life in general	Q40e	is curious about many different things.	0.395905	3.96511	3.9538	0.0113029	female	6.46035e-08	4.10029	3.94568	0.15461	3rd	5.92247e-05	4.001	3.91398	0.0870235	natural&life	9.20251e-10	4.00595	3.91819	0.0877513	blended	2.03e-08	3.98944	3.90183	0.0876058	urban	4.58572e-16	4.06058	3.85226	0.208321	above-average	5.28539e-09	4.00565	3.88889	0.116757	high income
life in general	Q40f	has a determined personality.	0.128075	3.71135	3.68966	0.021695	female	5.56568e-12	3.88679	3.67713	0.209663	3rd	0.000109422	3.71129	3.6137	0.0975913	natural&life	0.000635811	3.72582	3.67052	0.0553011	blended	2.10534e-08	3.72343	3.61649	0.106945	urban	2.44721e-07	3.7791	3.66724	0.11186	significantly above-average	1.21442e-11	3.83951	3.67182	0.167684	low income
life in general	Q40g	is respectful, treats others with respect.	5.70117e-41	4.28256	4.11671	0.165847	female	0.000286282	4.28447	4.20132	0.0831499	3rd	0.00349914	4.23812	4.15568	0.0824439	natural&life	5.37193e-11	4.25615	4.16903	0.0871184	blended	1.65624e-08	4.23655	4.14433	0.0922256	urban	8.54487e-08	4.25812	4.10522	0.152905	above-average	0.00898017	4.23552	4.12195	0.113564	high income
life in general	Q40h	is persistent, works until the task is finished.	9.19543e-25	3.96908	3.82567	0.143406	female	4.90062e-15	4.09607	3.88195	0.214117	3rd	0.0632468	3.93634	3.88446	0.0518805	natural&life	8.46988e-09	4.01557	3.87216	0.143413	online	5.55644e-08	3.92705	3.82614	0.100912	urban	0.0583043	3.98095	3.87113	0.109818	significantly above-average	7.68549e-12	4.0241	3.84625	0.177849	low income
life in general	Q40i	feels secure, comfortable with self.	0.00917602	3.65931	3.61869	0.0406205	male	0.0255503	3.70972	3.61989	0.0898372	3rd	0.00188702	3.65062	3.55401	0.0966113	applied	1.03054e-14	3.77139	3.57287	0.19852	online	5.3903e-08	3.68921	3.54793	0.141288	rural	4.04964e-14	3.81991	3.54989	0.27002	significantly above-average	1.36399e-69	3.93902	3.48011	0.458912	low income
life in general	Q40j	values art and beauty.	1.37619e-65	4.04146	3.80028	0.241185	female	0.683149	3.96366	3.93057	0.0330947	3rd	5.62261e-18	4.10072	3.90143	0.199281	arts&humanities	1.48041e-08	3.99161	3.89915	0.0924531	online	7.71463e-09	3.97384	3.87407	0.0997743	urban	0.0222335	3.98109	3.92532	0.0557725	below-average	1.20804e-09	3.99297	3.83133	0.161646	upper middle income
life in general	Q40k	is full of energy.	0.145892	3.5204	3.49811	0.0222876	male	0.0165923	3.55994	3.4906	0.0693408	3rd	0.444667	3.50826	3.4664	0.0418645	natural&life	0.00301704	3.54022	3.47324	0.0669773	online	5.21549e-12	3.5803	3.40435	0.175947	rural	9.46893e-10	3.71971	3.44514	0.27457	significantly above-average	8.54606e-68	3.77108	3.36626	0.404821	low income
life in general	Q40l	assumes the best about people.	9.07473e-08	3.66938	3.59007	0.0793166	female	0.0585549	3.67133	3.62423	0.0471063	2nd	0.036816	3.6498	3.60555	0.044247	natural&life	1.87166e-06	3.72662	3.60012	0.1265	online	2.54469e-07	3.70239	3.56762	0.134763	rural	0.031224	3.68884	3.61271	0.0761258	significantly above-average	7.75544e-50	3.81431	3.52058	0.293733	lower middle income
life in general	Q40m	is dependable, steady.	5.94529e-12	3.85119	3.7566	0.0945894	female	0.935359	3.81686	3.80343	0.013434	3rd	0.177755	3.82506	3.77395	0.0511146	natural&life	6.90621e-05	3.89228	3.78815	0.10413	online	6.19633e-13	3.84519	3.72362	0.121562	urban	3.25372e-08	3.91211	3.70462	0.207491	significantly above-average	2.59096e-34	3.90791	3.68218	0.225734	upper middle income
life in general	Q40n	is emotionally stable, not easily upset.	3.79058e-75	3.62596	3.3311	0.294855	male	3.72029e-06	3.582	3.42659	0.155415	3rd	4.97905e-13	3.52397	3.35391	0.170057	applied	0.0128127	3.51049	3.42813	0.0823562	online	7.77731e-05	3.47011	3.37805	0.0920615	rural	3.84095e-11	3.69905	3.40407	0.294986	significantly above-average	2.95887e-12	3.6747	3.39126	0.283435	low income
life in general	Q40o	is original, comes up with new ideas.	0.641642	3.71668	3.71022	0.00645786	female	7.85455e-06	3.82533	3.69728	0.128049	3rd	0.0116135	3.77047	3.70135	0.0691224	arts&humanities	3.57031e-11	3.82188	3.66893	0.152947	online	1.35664e-14	3.74004	3.60343	0.136603	urban	1.40052e-09	3.9218	3.67466	0.247143	significantly above-average	2.51479e-21	3.89024	3.63281	0.257435	low income

## Sheet: Comparative Analysis
			Total		Gender								Level of study									Field of study										Mode of study									Area of living
label	q	question	mean	top two box	mean max	mean min	mean diff	p value	top	bottom	top two box of male	top two box of female	mean max	mean min	mean diff	p value	top	bottom	top two box of 1st	top two box of 2nd	top two box of 3rd	mean max	mean min	mean diff	p value	top	bottom	top two box of arts&humanities	top two box of social	top two box of applied	top two box of natural&life	mean max	mean min	mean diff	p value	top	bottom	top two box of traditional	top two box of online	top two box of blended	mean max	mean min	mean diff	p value	top	bottom	top two box of urban	top two box of suburban	top two box of rural
Usage	Q18a	Academic writing (writing assignments, research papers…)	2.63798	21.7727	2.71165	2.58401	0.127641	8.49861e-13	male	female	23.9568	20.069	2.64342	2.55208	0.091334	0.100833	1st	3rd	21.4879	23.2225	22.619	2.70687	2.5435	0.163365	4.59981e-09	applied	arts&humanities	18.9427	20.4111	24.2926	21.2187	2.64674	2.63007	0.0166684	0.648486	blended	traditional	21.0534	23.4657	22.1775	2.70987	2.5891	0.120764	0.00305194	rural	suburban	22.2374	21.0304	23.6029
	Q18b	Professional writing (writing e-mails)	1.9614	12.4843	2.07657	1.87145	0.205122	2.1403e-28	male	female	14.407	10.9219	2.3234	1.92445	0.398944	3.58081e-23	3rd	1st	11.5833	15.105	22.6528	2.04314	1.8878	0.155341	1.96453e-10	applied	natural&life	11.742	11.1873	14.7541	10.6754	2.11472	1.92199	0.192733	6.05819e-08	online	traditional	12.0706	16.2338	12.1237	2.03803	1.93784	0.100184	0.0197973	rural	suburban	12.8362	11.3319	12.0024
	Q18c	Creative writing (generating stories, poems…)	1.92408	11.3466	2.02995	1.83687	0.193079	2.15332e-26	male	female	13.4898	9.51613	1.92806	1.9	0.0280597	0.511761	1st	2nd	11.1721	11.5897	13.7109	2.05414	1.81481	0.239329	3.41758e-09	arts&humanities	natural&life	12.7072	10.934	11.971	9.36819	1.97467	1.89399	0.0806844	0.00715002	online	traditional	10.5732	12.7352	11.8268	2.12055	1.8942	0.226344	1.90952e-11	rural	suburban	11.4681	10.1989	14.4893
	Q18d	Proofreading (receiving feedback on writing)	2.27015	19.0108	2.37511	2.18732	0.187788	1.33022e-20	male	female	21.2763	17.1758	2.41493	2.23641	0.178515	0.00563733	3rd	2nd	18.5146	19.8462	26.1194	2.40651	2.19276	0.213753	7.44771e-12	arts&humanities	social	21.0149	16.8023	21.0062	18.573	2.2942	2.26111	0.0330972	0.581148	online	traditional	18.6186	19.9275	19.2671	2.33096	2.25222	0.0787349	0.0923765	rural	suburban	20.4857	17.9856	18.3007
	Q18e	Brainstorming (generating new ideas)	2.75884	28.949	2.81193	2.71944	0.0924948	2.49249e-06	male	female	31.2293	27.1575	2.78187	2.60928	0.172593	0.00406574	2nd	3rd	28.9004	30.3123	26.497	2.88379	2.64872	0.235063	1.47051e-07	arts&humanities	natural&life	32.2634	28.8882	29.2481	25.6117	2.83696	2.70764	0.129313	5.84996e-06	online	traditional	27.4119	31.087	29.95	2.80166	2.75646	0.0452036	0.480358	rural	suburban	29.5392	28.7166	28.8599
	Q18f	Translating (converting text from one language to another)	2.22915	19.7019	2.28179	2.18708	0.0947028	4.93269e-06	male	female	20.7199	18.8119	2.53881	2.20221	0.336596	7.93424e-12	3rd	1st	19.0168	21.1656	29.1045	2.30077	2.1203	0.180468	0.000182207	arts&humanities	natural&life	20.8609	20.1497	20.0346	16.0044	2.35213	2.16096	0.19117	1.36236e-09	online	traditional	18.5865	22.1981	20.2997	2.43349	2.20499	0.228504	1.17872e-09	rural	suburban	19.9502	18.5545	23.5748
	Q18g	Summarizing (generating concise summaries of lengthy texts)	2.64881	27.4026	2.74679	2.57386	0.172929	1.68552e-17	male	female	29.5864	25.7202	2.65836	2.56567	0.0926846	0.0778644	1st	3rd	27.3711	28.2051	25.6716	2.69213	2.55756	0.134579	0.000613349	applied	natural&life	25.9934	27.3322	29.0406	24.1135	2.68078	2.59463	0.0861434	0.00878016	blended	online	26.4829	26.686	28.3692	2.712	2.61184	0.100156	0.0374388	rural	suburban	28.3064	25.5391	27.8504
	Q18h	Calculating help (solving mathematical problems)	1.99805	13.0993	2.17126	1.85813	0.313126	1.6523e-62	male	female	15.7849	10.8475	2.03575	1.74328	0.292463	2.04238e-19	1st	3rd	13.7119	9.58974	10.8955	2.14918	1.80342	0.345755	7.70353e-45	applied	arts&humanities	10.8227	11.2191	15.6093	13.842	2.03186	1.9865	0.0453576	0.384133	online	traditional	12.4391	15.2064	13.3537	2.16875	1.96527	0.203478	5.34906e-10	rural	urban	12.7723	12.0828	16.3993
	Q18i	Study assistance (practising for exams)	2.35342	21.1583	2.51507	2.22295	0.292121	1.64976e-45	male	female	24.8954	18.1127	2.39831	1.93862	0.459684	7.84868e-27	1st	3rd	21.9858	17.427	14.8204	2.53995	2.21085	0.329106	2.74557e-46	applied	social	18.1215	17.5917	26.2193	20.436	2.43046	2.2672	0.163261	1.45499e-13	blended	traditional	19.0755	22.5597	22.9401	2.5101	2.29564	0.214454	1.66988e-09	rural	urban	19.8381	20.7699	24.1093
	Q18j	Personal assistance (seeking advice on various personal topics)	2.33071	19.6198	2.48264	2.20832	0.274316	2.82155e-42	male	female	22.9362	16.9241	2.34873	2.29713	0.0516021	0.445708	3rd	2nd	19.7239	18.084	21.0134	2.42637	2.23819	0.188171	5.04285e-15	arts&humanities	social	20.8494	17.5814	21.8572	18.5387	2.52174	2.24704	0.274697	9.58813e-17	online	traditional	17.5087	23.7681	20.864	2.47803	2.30831	0.169714	2.41355e-06	rural	urban	19.0067	20.296	22.8029
	Q18k	Research assistance (finding information for research papers)	2.63399	25.2501	2.72989	2.56116	0.168732	1.05536e-17	male	female	28.3223	22.7943	2.64458	2.5082	0.136382	0.00938111	1st	3rd	25.4156	24.8082	23.2489	2.69889	2.59366	0.105238	1.33071e-05	applied	social	24.7104	23.641	27.5337	24.183	2.6956	2.57163	0.123971	9.77963e-09	blended	traditional	23.4771	24.6555	27.149	2.75505	2.5858	0.169255	6.06866e-05	rural	suburban	25.3828	23.88	27.9429
	Q18l	Coding assistance (getting assistance with programming)	2.10463	19.077	2.42333	1.84629	0.577039	2.71991e-163	male	female	26.6379	12.9994	2.13115	2.02971	0.101434	0.0268156	3rd	2nd	19.1742	17.623	21.6095	2.58926	1.75215	0.837109	7.18666e-289	applied	social	12.6722	10.3124	31.5262	16.4122	2.14288	2.06442	0.0784551	0.00179216	blended	traditional	18.2134	20.0145	19.767	2.18694	2.09552	0.0914238	0.0573154	rural	suburban	19.4849	18.3009	18.9911
Capabilities	Q19a	understand indications given in human language.	3.5799	58.5203	3.61695	3.55401	0.0629381	8.21524e-06	male	female	59.9642	57.5033	3.66067	3.56633	0.094336	8.0332e-06	2nd	1st	57.4657	64.5844	63.4109	3.63689	3.46298	0.173903	8.51525e-13	applied	arts&humanities	52.3349	57.9576	61.1541	58.4895	3.59948	3.51967	0.0798127	0.00541528	blended	online	58.2564	56.8835	59.1389	3.62834	3.50892	0.119423	7.70665e-09	urban	urban	60.7582	56.6117	56.5993
	Q19b	respond in human language.	3.59305	60.4175	3.63828	3.56073	0.0775491	2.02469e-07	male	female	61.7212	59.6615	3.63608	3.58647	0.0496087	0.0487156	3rd	1st	59.7732	64.2289	63.7636	3.66852	3.46316	0.20536	9.93419e-18	applied	arts&humanities	53.0554	59.4465	63.7066	60.8869	3.61101	3.50227	0.108734	0.000365728	blended	online	60.0058	56.8939	61.5918	3.62963	3.55727	0.0723596	0.00132456	urban	urban	61.8817	58.826	59.4659
	Q19c	hold a pleasant conversation.	3.37639	47.4807	3.40433	3.35592	0.0484043	0.00232063	male	female	48.5821	46.6354	3.38037	3.28527	0.0951031	0.0511203	1st	3rd	47.5805	47.7501	44.031	3.47421	3.28953	0.184688	9.69412e-24	applied	social	45.61	43.6526	51.7161	48.7457	3.4011	3.34835	0.0527438	0.00491151	blended	traditional	46.0139	47.3045	48.9316	3.40285	3.33896	0.0638905	0.0226281	rural	rural	48.4777	44.9979	48.6037
	Q19d	provide information efficiently.	3.67731	63.1582	3.69585	3.66775	0.0281055	0.0441684	male	female	63.4845	63.1351	3.6885	3.53333	0.155168	1.43341e-05	1st	3rd	63.0849	64.7619	59.5349	3.70433	3.58847	0.115859	1.40203e-05	applied	arts&humanities	58.7329	63.4179	64.6129	61.7045	3.69558	3.61305	0.0825331	0.00391636	blended	online	62.5469	60.3945	64.2177	3.69906	3.63571	0.0633444	0.0058743	urban	urban	64.2147	60.7851	62.8707
	Q19e	provide reliable information.	3.28689	41.3585	3.29658	3.28435	0.0122277	0.416623	female	male	41.2784	41.7057	3.30813	3.06832	0.239809	1.58472e-12	1st	3rd	41.9833	39.5977	33.5404	3.30332	3.23116	0.0721524	0.0339676	social	arts&humanities	39.1553	41.7579	41.1934	41.2166	3.3084	3.24753	0.0608708	0.0141895	blended	online	40.0635	41.7616	42.3477	3.37648	3.25232	0.12416	1.83385e-05	rural	rural	39.8831	40.0676	47.0309
	Q19f	summarize extensive information.	3.77476	67.1009	3.7882	3.76811	0.0200877	0.148951	male	female	66.8857	67.4877	3.77978	3.70186	0.0779143	0.0771405	2nd	3rd	67.0872	68.2901	65.528	3.79691	3.71608	0.0808312	0.00428726	applied	arts&humanities	66.0775	67.0813	67.1819	68.2982	3.79243	3.6434	0.149032	2.17623e-08	blended	online	67.1916	60.4704	68.3374	3.81148	3.72673	0.0847487	1.22277e-05	urban	urban	69.1438	65.2027	63.9004
	Q19g	simplify complex information.	3.78708	67.819	3.80159	3.77254	0.02905	0.0373958	female	male	66.5522	68.9634	3.79368	3.7205	0.0731866	0.0808485	1st	3rd	67.9416	67.5676	67.0807	3.81661	3.74886	0.0677543	0.00476823	applied	arts&humanities	67.0662	67.4407	68.6803	67.3121	3.82156	3.70963	0.111929	2.98379e-06	blended	online	66.6618	63.0781	69.8887	3.81191	3.7304	0.0815057	0.000540602	urban	urban	69.1944	66.3007	65.0238
	Q19h	facilitate traditional learning (in a classroom).	3.24185	40.965	3.28862	3.20695	0.0816704	7.40953e-07	male	female	42.6352	39.7669	3.24962	3.19873	0.050895	0.0875696	1st	2nd	41.3076	39.0037	39.8134	3.28106	3.19731	0.0837529	0.000105459	applied	social	41.3478	39.0972	42.4204	41.8842	3.28272	3.20289	0.0798316	1.64811e-05	blended	traditional	39.1185	39.0744	43.1523	3.32898	3.20186	0.127117	0.000313177	rural	rural	41.0091	38.8066	46.3777
	Q19i	facilitate online learning (using digital technologies).	3.57653	57.3449	3.63372	3.53389	0.0998305	8.51593e-11	male	female	59.788	55.5395	3.58873	3.51456	0.0741767	0.00218248	1st	2nd	57.8183	54.738	55.6765	3.63206	3.53614	0.0959213	2.97306e-07	applied	social	55.8153	56.0511	59.5178	56.0477	3.66109	3.48339	0.177708	1.03245e-27	online	traditional	52.297	61.3982	61.4985	3.60047	3.53421	0.0662681	0.0135494	rural	rural	58.439	55.3209	58.2691
	Q19j	facilitate blended (hybrid) learning (a mix of traditional and online learning).	3.4948	51.8487	3.55499	3.45018	0.104811	1.00924e-11	male	female	54.6175	49.8439	3.50516	3.44168	0.0634766	0.0130647	1st	3rd	52.1974	50.2116	50.2333	3.54567	3.45848	0.0871887	3.50545e-06	applied	social	50	50.2403	54.351	50.7395	3.60904	3.37854	0.230503	3.32504e-46	blended	traditional	44.9162	52.803	58.4922	3.51926	3.46216	0.0571085	0.06422	rural	rural	52.6355	49.7252	53.0528
Regulation and Ethical Concerns	Q21a	International regulation is necessary for ChatGPT.	3.32497	44.9931	3.41108	3.21896	0.192118	3.91777e-27	female	male	41.8746	47.465	3.65041	3.29358	0.35683	3.83034e-19	3rd	1st	43.2335	50.806	62.2764	3.41795	3.2843	0.133658	2.06944e-05	arts&humanities	applied	48.692	44.928	43.3887	45.9443	3.37851	3.2915	0.0870067	0.00184824	online	traditional	43.2074	47.8749	46.1725	3.36914	3.30334	0.0658019	0.120494	rural	suburban	45.5902	43.5572	46.2315
	Q21b	Government regulation is necessary for ChatGPT.	3.1426	38.1811	3.24015	3.02249	0.217655	1.28392e-31	female	male	35.1921	40.5943	3.38625	3.12039	0.265867	1.85314e-09	3rd	1st	36.9108	41.8942	51.5548	3.30678	3.07747	0.22931	1.55474e-12	arts&humanities	applied	44.0547	38.0812	35.9028	39.2121	3.18101	3.13073	0.0502808	0.31648	online	traditional	36.98	41.0298	38.7799	3.24005	3.10707	0.13298	0.000788349	rural	suburban	38.6864	36.6483	41.2953
	Q21c	ChatGPT should be subject to university/faculty ethical guidelines.	3.43573	51.8616	3.49892	3.35963	0.139284	3.70266e-15	female	male	49.3985	53.9365	3.8	3.40402	0.39598	1.10694e-22	3rd	1st	50.1424	57.5572	69.1057	3.57347	3.39499	0.17848	4.89162e-08	arts&humanities	applied	57.4063	51.9264	49.8279	52.2135	3.54494	3.39747	0.147475	6.24316e-06	online	traditional	49.6112	56.1798	53.2653	3.45684	3.43311	0.0237333	0.544905	urban	suburban	52.4129	51.0161	52.5534
	Q21d	ChatGPT should be subject to employer ethical guidelines.	3.33552	46.2198	3.4088	3.2473	0.161499	2.74208e-20	female	male	43.8605	48.2015	3.58891	3.31845	0.270455	8.66906e-10	3rd	1st	45.0875	49.5808	58.8907	3.47466	3.29788	0.176781	1.07831e-08	arts&humanities	applied	51.5206	45.3646	44.8823	47.6364	3.41224	3.30874	0.103502	0.00262436	online	traditional	44.2903	49.839	47.4197	3.36357	3.30042	0.0631448	0.0314957	urban	suburban	47.4057	43.7712	46.6746
	Q22a	encourage unethical behaviour.	2.92094	32.8109	2.96327	2.86799	0.0952853	4.80159e-07	female	male	31.042	34.2132	3.16396	2.90262	0.26134	2.15181e-08	3rd	1st	31.9936	34.7462	43.6688	2.98811	2.84798	0.140134	1.44029e-08	arts&humanities	applied	34.3639	34.7155	30.2139	32.5015	2.92583	2.91559	0.0102352	0.882388	traditional	online	31.9982	33.6013	33.3841	2.94545	2.87715	0.0683032	0.0959534	suburban	rural	33.8637	32.4313	30.8605
	Q22b	encourage students to cheat.	3.15143	44.9119	3.20791	3.08051	0.127402	8.449e-10	female	male	41.4413	47.7041	3.36482	3.1301	0.234721	8.89126e-08	3rd	1st	44.0814	48.5237	52.9316	3.24231	3.05811	0.184202	1.63519e-13	social	natural&life	45.4491	48.3411	41.9281	41.9492	3.17025	3.11353	0.0567186	0.206675	blended	online	43.8671	43.4783	46.2464	3.18605	3.05397	0.132073	0.000676346	suburban	rural	45.8976	45.4968	40.688
	Q22c	encourage students to plagiarize.	3.13692	43.4996	3.2002	3.06004	0.140167	8.32659e-12	female	male	39.5872	46.71	3.4065	3.10999	0.29651	1.37836e-11	3rd	1st	42.3138	48.2163	54.9593	3.20194	3.04848	0.15346	4.09648e-08	social	natural&life	43.9475	45.8066	41.5217	41.5152	3.15257	3.05868	0.0938865	0.045098	blended	online	43.0486	40.5145	44.5207	3.1908	3.01661	0.17419	1.27247e-05	suburban	rural	44.3006	44.618	38.968
	Q22d	threaten the ethics of the study.	3.00505	36.3907	3.05792	2.93834	0.119574	7.25458e-10	female	male	33.9437	38.385	3.25244	2.98148	0.270962	3.7271e-10	3rd	1st	35.6042	39.3076	44.9511	3.09047	2.92532	0.165148	1.43255e-13	social	natural&life	36.1525	39.5208	33.3844	35.0334	3.01279	2.95257	0.0602208	0.235889	blended	online	36.0183	34.5659	37.085	3.0224	2.94893	0.0734653	0.0550752	urban	rural	37.3647	35.672	34.2043
	Q22e	mislead with inaccurate information.	3.2198	43.8554	3.2371	3.19181	0.0452955	0.0180966	female	male	42.3792	44.9055	3.58374	3.17006	0.413679	1.323e-34	3rd	1st	41.9244	52.203	58.0488	3.2357	3.16626	0.0694371	0.187178	applied	natural&life	44.1999	43.4329	44.8441	42.233	3.22427	3.19855	0.0257189	0.761087	traditional	online	43.8786	44.1318	43.8824	3.28584	3.04799	0.237849	3.37447e-12	suburban	rural	45.2408	46.2156	36.8483
	Q22f	invade privacy.	2.71539	23.2748	2.76663	2.64508	0.121548	7.14414e-11	female	male	21.6487	24.384	3.05057	2.67516	0.375412	6.12648e-26	3rd	1st	22.1589	28.1965	32.3002	2.79001	2.65576	0.134246	2.08633e-07	arts&humanities	applied	25.1041	24.6914	21.4696	21.9394	2.76106	2.70152	0.0595376	0.182572	online	traditional	22.561	24.9397	23.681	2.77144	2.70552	0.0659169	0.0386909	suburban	urban	23.2521	24.7993	22.5787
	Q22g	reduce human interaction.	2.93015	35.4495	2.95825	2.89216	0.0660898	0.000987758	female	male	33.902	36.6573	3.09283	2.90727	0.185565	3.48233e-07	3rd	1st	34.5099	40.1676	40.5537	2.98749	2.87612	0.111364	1.15957e-05	social	applied	35.14	37.2719	33.6205	34.6084	2.97019	2.89338	0.0768052	0.00289167	online	traditional	33.8011	36.0193	36.9913	2.97673	2.9092	0.0675304	0.016898	suburban	urban	34.9627	36.8866	36.121
	Q22h	replace formal education.	2.64013	26.2147	2.67033	2.60428	0.0660415	0.000979308	female	male	24.8124	27.3772	2.64675	2.58401	0.0627352	0.348826	1st	3rd	26.2571	26.9788	24.633	2.67379	2.59438	0.0794146	0.00538955	social	applied	26.9482	27.0942	24.8422	26.2424	2.70225	2.63325	0.0690002	0.149906	online	blended	25.9417	27.3676	26.2989	2.75727	2.58838	0.168888	6.42889e-09	rural	urban	24.9782	27.0807	29.2582
	Q22i	increase social isolation.	2.73734	28.1183	2.76758	2.69694	0.0706448	0.000364718	female	male	26.6646	29.2534	2.89902	2.71777	0.181255	1.70582e-05	3rd	1st	27.31	31.6025	33.7134	2.80392	2.65761	0.146317	3.93099e-10	social	applied	29.1418	30.462	25.3014	26.6788	2.81687	2.70262	0.114247	0.00153863	online	traditional	26.6149	31.4859	28.9068	2.85977	2.70396	0.155817	1.89454e-07	rural	urban	27.4141	28.5232	32.0261
	Q22j	hinder learning by doing the work for students.	3.12465	41.109	3.17341	3.06481	0.108599	4.10693e-08	female	male	38.4314	43.2946	3.2785	3.1102	0.168303	0.000442802	3rd	1st	40.5347	43.089	47.3941	3.17961	3.07515	0.104456	1.98451e-05	social	natural&life	40.119	43.1648	39.0921	40.8485	3.14606	3.04662	0.0994351	0.0195686	blended	online	40.6679	37.9421	42.1558	3.16646	3.12027	0.0461818	0.237109	suburban	urban	41.2065	42.1631	40.547
	Q23a	consult with the professors about using ChatGPT.	3.32603	48.3557	3.36408	3.28205	0.0820258	2.05205e-06	female	male	46.9669	49.5726	3.49674	3.31255	0.18419	1.717e-05	3rd	1st	47.4443	51.7529	57.4919	3.47772	3.27374	0.203982	7.30088e-11	arts&humanities	applied	54.6049	48.4207	45.9609	49.4845	3.40738	3.31407	0.0933054	0.012989	online	traditional	47.7969	51.4034	48.4082	3.38375	3.28753	0.0962221	0.00621254	rural	suburban	49.5587	47.315	50
	Q23b	disclose their use of ChatGPT to their professors.	3.19752	39.5806	3.20429	3.19108	0.0132082	0.439435	male	female	40.7959	38.4596	3.4584	3.1804	0.278002	8.91988e-11	3rd	1st	38.4712	42.0906	54.9755	3.32759	3.16678	0.160804	2.98074e-07	arts&humanities	social	45.0059	37.8609	39.0954	41.7983	3.33924	3.18477	0.15447	2.26284e-06	online	traditional	39.1974	45.9307	38.7821	3.22369	3.16674	0.0569503	0.0565672	urban	suburban	41.0923	37.8756	39.7741
	Q23c	report any unethical use of ChatGPT by colleagues to their professors.	3.02139	34.8145	3.04803	2.9906	0.0574327	0.00215268	female	male	34.5136	35.0281	3.22549	2.98153	0.243957	9.93342e-06	3rd	2nd	34.4211	34.9189	42.4837	3.16141	2.99674	0.164667	5.84604e-07	arts&humanities	applied	37.9392	34.1039	34.2479	35.9223	3.11192	3.00733	0.10459	0.00957681	online	traditional	33.9744	38.7279	34.8748	3.08972	2.96108	0.128638	0.000278722	rural	suburban	36.2438	32.2335	37.1361
	Q23d	take appropriate measures to protect their own personal information.	3.78008	65.6313	3.80782	3.741	0.0668192	2.43131e-05	female	male	63.2947	67.4371	4.02941	3.76013	0.269284	9.13378e-13	3rd	1st	64.4636	69.3296	79.2484	3.81499	3.75552	0.0594741	0.0382752	arts&humanities	social	67.1029	64.6742	66.296	66.1202	3.81566	3.74176	0.0738937	2.11003e-05	blended	traditional	63.5906	66.5326	67.6179	3.82146	3.72522	0.0962371	0.000201696	urban	rural	67.823	65.1163	62.4926
Satisfaction and Attitude	Q24a	I find ChatGPT more useful than Google or other web search engines.	3.29859	45.7436	3.32499	3.28424	0.040748	0.0266988	male	female	46.6591	45.2825	3.30931	3.23754	0.071769	0.0134933	1st	2nd	45.7702	44.6698	47.1477	3.3996	3.17015	0.229455	2.13713e-17	applied	arts&humanities	40.8477	43.8521	49.6915	44.4872	3.32545	3.26938	0.0560696	0.0132347	blended	traditional	44.6076	46.6222	46.5249	3.3048	3.27768	0.0271183	0.554157	urban	suburban	46.2802	44.8014	45.0595
	Q24b	It is easier for me to interact with ChatGPT than with my professors.	2.91676	34.3685	2.9886	2.85714	0.13146	6.93552e-11	male	female	36.4539	32.6266	2.95007	2.55051	0.399565	2.70393e-18	1st	3rd	35.0906	32.0557	26.431	3.03189	2.8289	0.202996	9.21617e-18	applied	social	33.1695	31.7021	37.8114	33.2692	2.95596	2.87553	0.0804281	0.00060695	blended	traditional	32.8009	35.5537	35.5962	2.95833	2.91095	0.0473881	0.303886	rural	urban	34.2786	34.3353	35.1786
	Q24c	It is easier for me to interact with ChatGPT than with my colleagues.	2.61617	24.6655	2.67775	2.56588	0.11187	2.27348e-08	male	female	26.2918	23.2768	2.63667	2.43098	0.205696	8.46476e-07	1st	3rd	24.9717	23.2112	21.5488	2.68985	2.54976	0.140089	8.46749e-08	arts&humanities	social	27.4462	23.3759	25.1097	23.8921	2.75604	2.55128	0.204755	5.44653e-10	online	traditional	22.8712	30.2248	25.2506	2.72814	2.58225	0.145883	1.58194e-06	rural	urban	23.9671	24.7029	27.7811
	Q24d	The information I get from ChatGPT is clearer than the one provided by my professors.	2.82679	25.1314	2.87319	2.78986	0.0833287	5.04929e-06	male	female	26.6015	23.8949	2.85254	2.54975	0.302796	3.01638e-13	1st	3rd	25.6086	23.5157	19.7302	2.92133	2.76404	0.157287	4.03941e-14	applied	social	25.5542	23.3081	27.6957	22.508	2.8345	2.81602	0.0184786	0.618042	blended	traditional	24.62	26.6667	25.215	2.86166	2.81661	0.0450492	0.165901	rural	urban	24.9128	26.0169	26.4758
	Q24e	I am satisfied with the level of assistance provided by ChatGPT.	3.52851	56.1258	3.57809	3.49317	0.0849241	6.06027e-08	male	female	58.4284	54.4924	3.53127	3.46543	0.0658445	0.231037	1st	3rd	55.8493	57.5669	56.1551	3.57585	3.47203	0.103814	2.86405e-05	applied	arts&humanities	53.0424	54.909	58.6427	55.0417	3.5652	3.49628	0.0689179	5.99111e-05	blended	traditional	54.521	54.6667	57.8889	3.55204	3.48115	0.0708898	0.00267987	urban	suburban	57.6693	53.9602	54.7945
	Q24f	I am satisfied with the quality of information provided by ChatGPT.	3.33103	46.0348	3.37137	3.30548	0.0658945	4.30581e-05	male	female	48.2719	44.5152	3.34575	3.20202	0.143731	5.96198e-05	1st	3rd	46.231	45.7558	43.4343	3.35761	3.25369	0.103928	0.000488215	applied	arts&humanities	42.8133	45.9834	47.4955	44.3802	3.34787	3.30776	0.0401111	0.121165	blended	online	45.2732	46.6222	46.5786	3.41299	3.28989	0.123106	0.000196897	rural	suburban	46.3472	45.1121	49.8212
	Q24g	I am satisfied with the accuracy of the information provided by ChatGPT.	3.15996	37.634	3.18944	3.14111	0.0483219	0.00371658	male	female	39.1588	36.5915	3.17883	2.94276	0.236069	2.99712e-09	1st	3rd	38.0068	37.0845	31.8182	3.16892	3.12101	0.0479103	0.364407	social	arts&humanities	35.3194	37.6373	38.4477	36.6731	3.17019	3.12354	0.0466532	0.260709	blended	online	37.3872	37.8965	37.6173	3.28095	3.10542	0.175533	4.3324e-08	rural	suburban	37.4704	35.2667	43.3333
	Q25a	I have the impression that using ChatGPT is under my control.	3.53569	56.5299	3.62435	3.467	0.157347	5.75651e-20	male	female	59.8145	54.0286	3.54147	3.49739	0.0440854	0.235423	1st	2nd	56.3339	57.118	59.4958	3.62231	3.4032	0.219115	2.33623e-16	applied	arts&humanities	50.0922	55.4197	59.8606	56.9132	3.5384	3.53167	0.00673409	0.954061	traditional	online	56.5107	55.8333	56.6953	3.57529	3.4593	0.115987	1.65797e-06	urban	rural	58.3499	54.1067	53.3571
	Q25b	Using ChatGPT is interesting to me.	3.81365	69.7186	3.89487	3.74814	0.146723	4.37695e-23	male	female	71.8011	68.1131	3.95118	3.79908	0.152103	5.99296e-06	3rd	1st	68.6791	74.1409	77.6094	3.90661	3.72157	0.185032	1.5709e-21	applied	arts&humanities	65.212	67.6158	73.5981	69.4926	3.85702	3.77725	0.0797737	3.1074e-05	online	traditional	67.9975	71.2375	71.1468	3.849	3.75848	0.0905279	5.73554e-06	urban	rural	71.1692	68.5884	67.6978
	Q25c	Being able to use ChatGPT is important to me.	3.3509	47.0885	3.44035	3.28407	0.156287	1.28263e-18	male	female	50.0489	44.872	3.52189	3.32778	0.194107	1.0125e-08	3rd	1st	45.7512	52.7939	57.0707	3.43518	3.27542	0.159766	7.29944e-12	applied	arts&humanities	44.5471	45.0009	50.4188	46.1143	3.42969	3.26026	0.169428	6.34522e-20	blended	traditional	43.1332	50.1253	50.4295	3.40655	3.32102	0.0855285	0.0318177	rural	suburban	46.9593	46.242	50.119
	Q25d	ChatGPT can help with things in everyday life.	3.5653	57.7388	3.64463	3.50305	0.141576	3.66161e-16	male	female	60.2117	55.8207	3.6734	3.55301	0.120393	0.00344929	3rd	1st	56.8527	60.9529	64.9832	3.63896	3.51089	0.128064	1.1875e-09	applied	social	57.3186	55.7876	60.1675	57.4727	3.6274	3.50142	0.12598	2.35725e-11	blended	traditional	55.0491	57.8464	60.3084	3.57873	3.54977	0.0289643	0.462897	urban	suburban	58.607	56.8403	58.3234
Study Issues and Outcomes	Q26a	enhance my access to the sources of knowledge.	3.64336	63.4186	3.69865	3.6032	0.0954545	1.00054e-09	male	female	65.2525	62.1674	3.64689	3.59686	0.0500353	0.400452	1st	3rd	63.0798	65.2174	64.5724	3.73282	3.53354	0.199279	4.93778e-19	applied	arts&humanities	58.8088	61.3222	67.0334	64.4159	3.71172	3.58372	0.128	6.59935e-15	blended	traditional	60.128	62.6943	66.8482	3.66762	3.60451	0.0631091	0.0100416	urban	rural	64.4816	62.9237	62.2328
	Q26b	improve my general knowledge.	3.75021	68.8728	3.80121	3.71188	0.0893332	3.63518e-09	male	female	70.1568	67.9454	3.7538	3.68476	0.0690394	0.176005	1st	3rd	68.6255	70.2474	68.8266	3.83569	3.67127	0.16442	9.23788e-19	applied	arts&humanities	64.8055	66.9093	72.3515	69.0749	3.81243	3.69017	0.122257	6.33028e-14	blended	traditional	65.6805	68.6799	72.0542	3.78024	3.69929	0.0809534	0.000168909	urban	rural	70.1757	67.7119	67.2598
	Q26c	improve my specific knowledge.	3.64141	62.6989	3.69471	3.60268	0.0920275	8.66851e-09	male	female	64.3628	61.5799	3.65405	3.50613	0.147919	0.000209121	1st	3rd	62.7241	63.8066	58.8441	3.73181	3.57241	0.159395	3.90286e-17	applied	arts&humanities	59.6238	60.687	65.9252	62.7954	3.68428	3.59431	0.0899746	3.08248e-07	blended	traditional	60.3357	63.6442	64.8448	3.66488	3.60059	0.0642861	0.00970761	urban	suburban	63.8584	60.5263	63.1673
	Q26d	provide me with personalized education.	3.3208	46.7718	3.4216	3.24158	0.180019	8.96249e-24	male	female	50.7173	43.7638	3.3398	3.16958	0.170215	6.97686e-07	1st	3rd	47.142	45.2295	42.4825	3.40972	3.24963	0.160097	4.98598e-14	applied	social	46.5745	43.7267	49.9273	46.9636	3.38539	3.25802	0.127374	4.96094e-11	blended	traditional	43.4961	46.9317	49.8761	3.38316	3.30942	0.0737384	0.0250785	rural	urban	46.1136	47.5021	50.1186
	Q26e	increase my study efficiency.	3.58432	59.3589	3.68377	3.50504	0.17873	9.45503e-27	male	female	63.1286	56.4923	3.58731	3.52797	0.0593392	0.360014	2nd	3rd	58.8571	62.1752	60.6643	3.68701	3.51457	0.172433	7.37867e-20	applied	social	56.5327	56.7078	63.3043	59.0418	3.63687	3.52237	0.114506	1.12455e-10	blended	traditional	56.1513	62.0035	62.0354	3.60036	3.54826	0.0520921	0.0700886	rural	suburban	59.9053	57.4513	60.6888
	Q26f	increase my motivation to study.	3.24542	43.7878	3.29791	3.20381	0.0940998	5.65088e-07	male	female	44.7031	43.0799	3.25672	3.11559	0.141135	0.00228485	1st	3rd	43.8128	43.6441	41.5061	3.32579	3.15948	0.166312	2.49226e-13	applied	social	45.0377	41.1204	45.5772	45.0742	3.34632	3.16973	0.176587	1.29504e-12	online	traditional	40.9464	48.9177	45.4305	3.3191	3.23709	0.0820112	0.0212883	rural	suburban	43.6223	42.5487	47.8055
	Q26g	facilitate completing my studies.	3.53043	56.7818	3.60236	3.47253	0.129836	2.79493e-14	male	female	59.3243	54.7764	3.54075	3.45105	0.0896998	0.0124612	1st	3rd	56.7582	56.9444	56.4685	3.61505	3.46542	0.149628	5.75984e-14	applied	social	53.7688	54.2617	60.3617	57.1911	3.58577	3.47537	0.110406	1.01821e-08	blended	online	54.532	55.0562	59.3052	3.54908	3.48686	0.0622188	0.0189298	urban	suburban	57.665	54.5339	56.7359
	Q26h	improve my engagement in class discussions.	3.20584	42.0046	3.24603	3.17565	0.070383	0.000124159	male	female	43.1151	41.183	3.22819	3.04912	0.179063	2.98875e-08	1st	3rd	42.605	39.0097	38.2456	3.26593	3.14038	0.125556	5.20376e-08	applied	social	43.2517	39.8731	43.305	42.8089	3.25421	3.14643	0.107786	4.30417e-08	blended	traditional	39.4741	44.0415	43.9544	3.30486	3.15749	0.14737	4.79497e-05	rural	suburban	42.3891	39.0771	45.9668
	Q26i	enhance my ability to meet assignment deadlines.	3.53942	57.3574	3.61819	3.47833	0.139861	2.6344e-15	male	female	60.1991	55.1905	3.55417	3.41608	0.138083	0.000294072	1st	3rd	57.5725	57.1947	53.6713	3.62443	3.48397	0.140456	7.95949e-12	applied	arts&humanities	55.4997	55.595	60.241	55.9379	3.59154	3.48183	0.109706	2.20385e-07	blended	online	55.3125	55.3633	59.6827	3.56728	3.47537	0.0919104	0.000650551	urban	rural	58.6967	55.9746	54.7181
	Q26j	improve the quality of my assignments.	3.54505	57.3072	3.60371	3.50386	0.099851	7.26199e-09	male	female	59.173	56.1241	3.56138	3.37193	0.18945	5.82789e-06	1st	3rd	57.505	57.385	54.0351	3.62988	3.47236	0.157522	8.59988e-13	applied	arts&humanities	53.9573	55.3398	60.5985	57.1814	3.5889	3.48835	0.100544	1.03445e-05	blended	online	55.7822	55.6514	59.121	3.56742	3.49428	0.0731406	0.00593183	urban	suburban	58.3873	54.3414	57.9135
	Q27a	improve my readiness for exams.	3.35869	48.2136	3.45363	3.2839	0.169724	4.55146e-22	male	female	51.7758	45.4107	3.38136	3.1993	0.182061	8.54647e-09	1st	3rd	48.8204	45.5039	43.8811	3.4688	3.27712	0.191679	2.0568e-20	applied	arts&humanities	46.1442	45.3783	52.374	46.9319	3.39852	3.31654	0.0819752	4.24432e-05	blended	traditional	45.7991	50.3025	50.1237	3.37442	3.31343	0.0609976	0.0331444	urban	suburban	49.0972	46.1245	47.5964
	Q27b	improve my grades.	3.33936	46.8979	3.44084	3.26067	0.180178	2.11746e-24	male	female	50.6667	44.0011	3.37217	3.09441	0.277763	5.3171e-18	1st	3rd	48.1337	41.3438	37.7622	3.42697	3.24419	0.182775	1.67359e-13	applied	arts&humanities	43.7539	45.6705	49.8857	44.6092	3.36951	3.31063	0.0588793	0.00405366	blended	traditional	45.4097	47.5325	48.0509	3.34898	3.31481	0.034178	0.339088	urban	suburban	47.5775	45.227	46.8731
	Q27c	facilitate completing my activities outside of the classroom.	3.46335	54.0232	3.54169	3.4027	0.138992	3.9388e-16	male	female	56.786	51.8549	3.46821	3.41536	0.0528488	0.246158	1st	3rd	53.7228	55.1932	55.1483	3.56195	3.37726	0.184691	2.60271e-20	applied	social	52.0402	50.6627	57.8586	55.2933	3.50908	3.41332	0.0957595	4.76987e-07	blended	traditional	51.1842	55.7958	56.3078	3.48187	3.44398	0.0378903	0.145777	urban	rural	55.1638	52.0966	53.4677
	Q27d	facilitate completing my internships.	3.10985	34.7192	3.22294	3.01933	0.203604	8.00802e-31	male	female	38.9461	31.3173	3.11784	3.0386	0.0792425	0.0664873	1st	3rd	34.5631	35.287	35.614	3.19788	3.0355	0.162377	1.67876e-14	applied	social	34.6323	32.3057	37.1619	34.9528	3.15225	3.07178	0.0804678	0.000489033	online	traditional	32.8284	39.1869	35.6139	3.19608	3.07709	0.118992	0.000435323	rural	suburban	34.5257	32.1898	39.1563
	Q27e	enhance my learning experience.	3.52913	57.9675	3.6029	3.47196	0.130943	2.0091e-15	male	female	61.1852	55.4558	3.53	3.5035	0.0265017	0.789041	1st	3rd	57.3409	60.2059	63.2867	3.64483	3.44241	0.202424	7.07128e-27	applied	social	55.6811	53.9267	62.9445	58.7719	3.60331	3.44708	0.156228	4.54937e-19	blended	traditional	53.679	61.1255	61.5372	3.54499	3.50339	0.0415973	0.153346	urban	suburban	58.5992	56.3189	58.7641
	Q27f	improve my skills.	3.40756	51.3675	3.50666	3.32942	0.177241	2.94079e-24	male	female	54.9688	48.4957	3.41123	3.38392	0.0273141	0.560204	1st	2nd	51.0326	52.3579	55.4196	3.5136	3.32636	0.187248	6.5398e-20	applied	social	49.3719	48.2617	56.0125	49.6966	3.46821	3.33618	0.132024	6.60184e-13	blended	traditional	47.7467	54.8052	54.2197	3.46231	3.40025	0.0620604	0.104839	rural	suburban	51.6567	50.6989	54.362
	Q27g	facilitate my personal development.	3.22408	42.6328	3.32556	3.14459	0.180968	5.04705e-23	male	female	46.6802	39.4559	3.22553	3.2132	0.0123216	0.898011	1st	2nd	42.0685	45.427	45.8988	3.29674	3.16826	0.12848	1.02308e-08	applied	social	41.6981	41.2414	44.8742	41.1606	3.33218	3.14681	0.185365	3.80239e-14	online	traditional	39.1003	49.3495	44.7581	3.33314	3.1934	0.139737	3.02097e-05	rural	suburban	42.0875	41.1765	48.753
	Q27h	facilitate my academic development.	3.46127	54.5162	3.53597	3.40403	0.131936	9.65159e-15	male	female	57.2948	52.3888	3.4724	3.39791	0.0744902	0.00912062	1st	3rd	54.5735	53.7764	55.3229	3.54315	3.39422	0.148924	9.48554e-13	applied	arts&humanities	50.973	52.2982	58.0994	54.5639	3.51347	3.40612	0.107347	9.95548e-09	blended	traditional	51.6538	56.5858	56.8666	3.47864	3.42626	0.0523756	0.0666884	urban	suburban	55.6607	51.8487	54.2433
	Q27i	increase my satisfaction with the study.	3.38603	49.9813	3.44962	3.33862	0.111	2.73895e-10	male	female	52.2869	48.331	3.40091	3.30169	0.0992125	0.000127753	1st	2nd	50.249	47.7025	49.8252	3.47279	3.32468	0.148105	3.90941e-13	applied	social	47.5204	47.8715	52.9705	49.865	3.43865	3.32555	0.113095	3.25637e-09	blended	traditional	47.172	52.0311	52.1883	3.40112	3.36579	0.0353291	0.32083	urban	suburban	50.5729	49.1533	50.5338
	Q27j	improve my employability.	3.10585	35.1087	3.22447	3.01034	0.214131	1.13959e-31	male	female	39.9662	31.2052	3.10819	3.08333	0.0248604	0.666294	1st	2nd	34.8031	35.5072	38.986	3.20968	3.01552	0.194165	7.94067e-17	applied	natural&life	33.187	33.2276	38.4456	32.4561	3.17373	3.05543	0.118298	1.89604e-06	online	traditional	33.0263	39.0666	36.2601	3.15362	3.07744	0.0761741	0.0706245	rural	suburban	35.7285	33.0935	37.0107
Skills Development	Q28a	academic writing proficiency.	3.33756	48.9707	3.34943	3.32856	0.0208721	0.242911	male	female	48.5615	49.32	3.45537	3.32041	0.134967	0.0159839	3rd	2nd	48.1055	50.7947	58.8342	3.39657	3.27704	0.119529	4.18289e-09	applied	social	48.0769	46.8204	50.5969	51.5152	3.36694	3.29507	0.0718738	0.00558794	blended	online	47.3514	48.8789	50.4287	3.3675	3.27705	0.0904551	0.000223384	urban	suburban	50.6173	46.6271	46.1721
	Q28b	professional writing proficiency.	3.34327	48.4594	3.37601	3.31931	0.0566948	0.00145498	male	female	49.3529	47.8105	3.51642	3.33011	0.186312	6.32722e-05	3rd	1st	47.1427	53.0274	60.7664	3.40113	3.26282	0.138311	9.55208e-08	applied	arts&humanities	44.6154	47.946	49.7498	50.1416	3.36665	3.32021	0.0464382	0.0411298	blended	traditional	46.9155	50.4505	49.5277	3.35759	3.31604	0.0415529	0.159482	urban	suburban	49.2886	47.7669	46.6429
	Q28c	typing proficiency.	3.19538	40.9994	3.20577	3.19193	0.013837	0.444659	male	female	40.9441	41.157	3.22428	3.17518	0.0490987	0.455508	2nd	3rd	40.1669	45.8786	44.1606	3.23808	3.16599	0.072093	0.00306167	applied	social	40.0257	40.6979	41.8716	39.4346	3.23695	3.15303	0.0839171	4.57396e-05	blended	traditional	38.4799	43.3333	42.9945	3.2937	3.16114	0.132559	7.68918e-05	rural	suburban	40.7135	39.2432	46.195
	Q28d	native language proficiency.	3.01892	33.7469	3.06626	2.98222	0.0840391	7.32151e-06	male	female	34.9825	32.7359	3.03853	2.86496	0.173567	4.3675e-06	1st	3rd	33.9739	32.6115	32.4818	3.05217	2.984	0.0681693	0.0147029	applied	social	34.83	32.7038	33.8261	35.3814	3.04313	3.00979	0.0333396	0.574854	online	blended	33.5887	35.3998	33.5337	3.09798	2.98598	0.112	0.00243888	rural	suburban	33.6326	32.3704	36.9359
	Q28e	foreign language proficiency.	3.35948	48.5956	3.40609	3.32348	0.0826073	2.57478e-06	male	female	50.2798	47.302	3.47514	3.34936	0.125776	0.00863136	3rd	1st	47.5909	52.074	58.1952	3.4128	3.31984	0.092964	4.79943e-05	applied	social	48.141	47.4841	50.3592	47.4947	3.37998	3.33785	0.0421294	0.0757089	blended	online	47.157	46.9738	50.2747	3.3767	3.33135	0.0453512	0.104027	urban	suburban	49.2454	48.4475	47.8029
	Q28f	interpersonal communication skills.	2.95645	30.6265	3.00315	2.9186	0.0845461	5.23058e-06	male	female	32.1722	29.2133	2.97944	2.81934	0.160099	1.06518e-08	1st	3rd	31.1368	27.406	28.4672	3.02312	2.88889	0.134232	8.10863e-08	arts&humanities	social	32.2415	29.5718	30.9182	30.3116	2.99188	2.92693	0.0649556	0.0193456	online	traditional	29.1773	33.0027	31.4133	3.11184	2.92902	0.182821	2.42087e-10	rural	urban	29.7156	29.3492	37.0613
	Q28g	digital communication skills.	3.4095	51.2651	3.42767	3.3965	0.0311746	0.0700356	male	female	51.4606	51.1771	3.4171	3.35832	0.0587786	0.10769	1st	3rd	51.1401	51.4978	53.0165	3.43531	3.36113	0.0741813	0.0316812	applied	natural&life	50.4823	51.7075	51.359	49.5406	3.44955	3.36399	0.085557	1.13486e-05	online	traditional	48.4926	54.2342	53.3597	3.44438	3.36453	0.0798526	0.0185929	rural	suburban	52.008	49.5108	52.0523
	Q28h	information literacy skills.	3.36946	47.4808	3.40493	3.34339	0.0615462	0.000252083	male	female	48.487	46.7758	3.37374	3.33886	0.0348809	0.386988	1st	2nd	47.0114	48.6918	51.9196	3.40744	3.33976	0.067675	0.00411519	applied	social	45.7824	47.2506	48.0531	47.5989	3.43671	3.30119	0.135516	1.20292e-12	online	traditional	43.2879	52.0796	50.6357	3.42212	3.35019	0.0719253	0.0407847	rural	suburban	47.2548	46.6638	49.8216
	Q28i	digital content creation skills.	3.42828	50.7451	3.50324	3.36974	0.133493	6.23145e-15	male	female	53.7345	48.4283	3.48807	3.42192	0.0661486	0.320823	3rd	2nd	50.2017	52.2626	55.9633	3.46604	3.34368	0.122359	0.000283942	applied	natural&life	49.5183	51.1861	51.6543	46.8596	3.51488	3.37449	0.140389	2.62568e-08	online	traditional	47.5647	56.7178	52.6723	3.46021	3.37899	0.0812261	0.0100632	rural	suburban	51.3719	48.4475	52.3159
	Q29a	numeracy proficiency.	3.0295	31.1605	3.11798	2.95978	0.158199	4.4409e-19	male	female	35.3054	27.7555	3.04371	2.88364	0.160078	7.7336e-05	1st	3rd	31.4893	29.7074	27.6364	3.11302	2.96809	0.14493	4.95758e-12	applied	social	28.3611	28.8158	34.5577	31.0563	3.05935	2.9966	0.0627487	0.0042714	online	traditional	29.9032	33.1835	31.9383	3.10339	2.99364	0.109745	0.00169142	rural	suburban	30.8114	29.6736	35.3535
	Q29b	decision-making skills.	2.93664	31.0141	3.00981	2.87904	0.130773	2.74109e-12	male	female	33.4735	29.0429	2.95316	2.78285	0.170312	1.53872e-05	1st	3rd	31.4935	29.164	25.7299	2.97697	2.89124	0.0857244	0.000495088	arts&humanities	natural&life	32.5016	30.1293	31.6696	29.1667	3.02262	2.90341	0.119217	0.000857431	online	traditional	29.8637	35.4751	31.1566	3.04643	2.916	0.130428	1.95751e-05	rural	urban	30.3545	31.0696	34.8214
	Q29c	problem-solving skills.	3.17721	42.7307	3.26773	3.10784	0.159884	1.10584e-17	male	female	46.3842	39.9398	3.1939	3.02011	0.173793	3.54229e-05	1st	3rd	43.0019	42.374	39.1225	3.25447	3.12247	0.131998	3.1604e-09	applied	social	40.1025	41.3115	45.512	40.7198	3.22215	3.13274	0.0894024	2.17767e-05	blended	traditional	40.1634	42.4188	45.2889	3.25787	3.16114	0.0967354	0.00250471	rural	urban	42.1926	42.4926	46.5835
	Q29d	analytical skills.	3.22655	43.991	3.31127	3.16213	0.149147	3.46839e-16	male	female	47.7416	41.1124	3.24339	3.09489	0.148497	2.16065e-05	1st	3rd	44.2787	42.5383	42.1533	3.27928	3.18142	0.0978622	4.28924e-05	applied	social	42.1895	42.7415	46.1689	42.0792	3.27207	3.18649	0.0855824	0.000334912	online	traditional	42.2324	47.2973	45.1092	3.27229	3.21733	0.0549632	0.136177	rural	urban	43.9526	43.4155	45.8977
	Q29e	critical thinking skills.	3.03662	36.0152	3.06474	3.01377	0.0509745	0.00853286	male	female	36.7979	35.3076	3.05196	2.93807	0.113891	0.000195876	1st	3rd	36.1095	35.0989	36.0656	3.10006	3.00019	0.0998712	0.00954712	arts&humanities	social	37.7165	35.5903	35.6614	35.8251	3.11292	2.99643	0.116492	0.000357139	online	traditional	34.275	41.1021	36.7228	3.13183	3.01484	0.116989	0.000306776	rural	urban	35.6029	34.8916	39.7862
	Q29f	creativity skills.	3.12431	40.6243	3.17201	3.08895	0.0830565	1.84848e-05	male	female	42.0739	39.5696	3.13878	3.02377	0.115016	0.00117907	1st	3rd	40.8464	39.7059	39.1225	3.1641	3.09612	0.0679821	0.074368	arts&humanities	social	42.0513	40.6485	40.2832	39.379	3.21286	3.07743	0.135429	1.47783e-05	online	traditional	38.3764	45.9239	41.8573	3.26353	3.1003	0.163236	2.23342e-07	rural	suburban	40.327	39.0565	46.044
	Q29g	data analysis skills.	3.3436	48.502	3.44511	3.26387	0.181231	1.91117e-24	male	female	53.3532	44.658	3.34719	3.31949	0.0276969	0.553956	1st	2nd	48.2083	49.5847	51.0018	3.40161	3.30429	0.0973187	8.41631e-06	applied	arts&humanities	45.6758	47.2597	50.9795	47.4205	3.38185	3.29734	0.0845092	1.16441e-05	blended	traditional	46.2704	50.8123	50.3007	3.39679	3.32314	0.0736454	0.0580576	rural	suburban	48.6345	47.2611	51.1005
	Q29h	programming skills.	3.39249	47.9243	3.57626	3.24416	0.332099	8.45994e-74	male	female	56.2598	41.1183	3.39872	3.34949	0.0492343	0.20948	1st	2nd	47.9032	47.2577	49.7268	3.57742	3.23974	0.337681	3.04448e-57	applied	arts&humanities	40	42.813	56.0679	48.5512	3.43226	3.34888	0.0833791	6.05789e-05	blended	traditional	45.8816	48.4685	49.8109	3.42058	3.36263	0.0579503	0.149296	rural	suburban	48.4848	47.0488	48.1856
	Q29i	artificial intelligence literacy skills.	3.49418	52.6606	3.59685	3.41247	0.184377	6.57301e-26	male	female	56.6229	49.491	3.53285	3.47895	0.0538926	0.543649	3rd	2nd	52.2224	54.0179	58.0292	3.57861	3.41613	0.162482	6.42992e-12	applied	arts&humanities	50.128	51.5426	55.6838	49.5419	3.54441	3.4345	0.109907	3.64847e-09	blended	traditional	49.0813	55.8161	55.609	3.522	3.45223	0.0697683	0.0262312	rural	suburban	53.5843	50.5308	54.0428
Labor Market and Skills Mismatch	Q30a	reduce the number of jobs.	3.03949	36.9695	3.08296	3.00752	0.0754401	0.00011173	male	female	38.1831	36.0808	3.09605	3.03733	0.058716	0.475171	3rd	1st	36.6558	38.1295	40.678	3.08396	2.96718	0.116782	0.000730505	social	natural&life	36.1533	38.8582	35.9037	34.4274	3.04627	2.9907	0.0555744	0.291508	traditional	online	36.6684	36	37.4736	3.04562	3.0101	0.0355235	0.473203	urban	rural	37.5093	37.0276	35.1753
	Q30b	require employees to acquire new skills.	3.56793	59.4441	3.61298	3.53275	0.0802269	2.40387e-06	male	female	60.7586	58.4504	3.8125	3.54477	0.26773	3.8091e-12	3rd	1st	58.0857	64.7406	72.3485	3.59759	3.51355	0.0840324	0.0229803	applied	natural&life	59.1419	59.3973	60.228	57.6557	3.60927	3.52311	0.0861635	4.21857e-06	blended	traditional	57.0028	61.5242	61.6174	3.58373	3.53298	0.0507516	0.122886	urban	rural	60.3194	59.6685	57.041
	Q30c	enhance the connection between higher education and the labour market.	3.29897	42.5697	3.34165	3.26679	0.0748568	6.63959e-06	male	female	44.8474	40.7813	3.31069	3.23556	0.0751265	0.00367427	1st	2nd	42.9467	40.0919	41.966	3.32596	3.26061	0.0653457	0.0408739	applied	natural&life	43.6219	41.6501	43.2976	41.6545	3.32502	3.268	0.0570242	0.00347076	blended	traditional	40.4449	45.7753	43.9257	3.31216	3.27917	0.0329883	0.278174	urban	suburban	43.4473	40.9843	42.8316
	Q30d	require employees to possess knowledge about artificial intelligence.	3.58566	59.1011	3.59273	3.5798	0.0129307	0.432076	female	male	58.1955	59.9084	3.66541	3.58095	0.0844531	0.109287	3rd	1st	58.4716	61.8455	64.0832	3.61819	3.5366	0.0815858	0.000775866	social	natural&life	61.4521	60.1744	57.6571	57.6867	3.62425	3.54553	0.0787147	2.15789e-05	blended	traditional	56.4799	60.7242	61.4528	3.60536	3.5454	0.0599643	0.0215624	urban	rural	60.0749	58.5914	57.1513
	Q30e	increase the demand for employees with skills related to artificial intelligence.	3.63943	60.8355	3.6705	3.61202	0.0584841	0.000414696	male	female	61.6062	60.0769	3.79962	3.62251	0.177108	7.24093e-07	3rd	1st	59.6061	65.8153	72.2117	3.65708	3.59064	0.0664372	0.0932478	social	natural&life	61.7472	61.3249	60.7422	58.9912	3.6863	3.58938	0.0969157	6.89607e-08	blended	traditional	57.4308	64.4383	63.6428	3.65381	3.58289	0.0709249	0.0146195	urban	rural	61.7746	60.9176	57.9917
	Q30f	increase inequality between younger and older employees.	3.3438	46.5484	3.35508	3.32686	0.0282213	0.120228	female	male	45.2175	47.5662	3.48767	3.32995	0.157711	0.000347752	3rd	1st	45.4774	50.5898	56.926	3.38562	3.30018	0.0854447	0.000594551	social	applied	47.9497	48.6696	44.0769	46.019	3.37139	3.3199	0.0514913	0.0200306	blended	traditional	44.5165	47.4954	48.4688	3.34831	3.33116	0.0171573	0.816477	urban	rural	46.9913	46.1996	46.2908
	Q30g	create new jobs.	3.40658	50.2477	3.47258	3.35084	0.121733	1.7895e-11	male	female	52.5805	48.2391	3.44423	3.33159	0.112649	0.00615171	3rd	2nd	50.6181	46.9201	53.1191	3.43159	3.33529	0.0963074	0.0149185	arts&humanities	natural&life	52.809	50.3571	50.8277	45.9736	3.44118	3.37038	0.0708048	0.000762417	blended	traditional	48.3436	52	51.9016	3.42434	3.38251	0.0418342	0.121288	urban	rural	51.3733	48.8333	48.8995
	Q30h	change the nature of jobs.	3.59105	58.8259	3.63187	3.55636	0.0755111	6.76434e-06	male	female	59.6479	58.1065	3.79317	3.56885	0.224318	2.11794e-10	3rd	1st	57.493	63.9344	72.296	3.62293	3.53699	0.0859444	0.00168209	applied	arts&humanities	57.0013	59.4761	59.857	56.3185	3.63318	3.55108	0.0821024	1.45622e-05	blended	traditional	56.1766	59.6475	61.4609	3.61255	3.51845	0.0940928	0.000787222	urban	rural	60.4315	58.1988	54.4048
	Q30i	facilitate remote work.	3.63607	60.2349	3.65042	3.62411	0.0263102	0.113438	male	female	60.2949	60.1775	3.6553	3.61715	0.0381564	0.631066	3rd	2nd	60.1159	59.8822	64.3939	3.65266	3.62271	0.0299492	0.524143	applied	natural&life	60.7143	59.4327	61.4439	59.2674	3.72516	3.57634	0.148826	7.28134e-11	online	traditional	56.7923	64.9954	62.8516	3.67233	3.57432	0.0980093	9.61028e-07	urban	rural	62.0022	57.4522	58.3234
	Q30j	reduce employee workload.	3.55573	56.3164	3.60399	3.51754	0.0864533	3.44691e-07	male	female	58.1521	54.7876	3.56721	3.51326	0.0539555	0.519948	2nd	3rd	56.1649	57.2459	57.0076	3.60527	3.51291	0.0923696	0.000175359	applied	arts&humanities	54.6658	55	58.3147	56.369	3.60449	3.50123	0.103268	1.79598e-08	blended	traditional	53.644	57.5814	58.7507	3.57453	3.519	0.0555295	0.0519038	urban	rural	56.8914	56.6936	55.4038
	Q30k	improve employee productivity.	3.54641	55.3035	3.65451	3.4568	0.197705	1.68921e-31	male	female	59.8275	51.5533	3.66983	3.5332	0.136631	0.000846572	3rd	1st	54.2849	58.7541	64.7059	3.63	3.49752	0.132482	8.34832e-12	applied	social	54.0648	52.688	59.4679	53.109	3.59703	3.48799	0.109036	1.78209e-09	online	traditional	52.0947	57.753	58.0269	3.56353	3.5227	0.0408314	0.122777	urban	suburban	56.2157	54.3487	54.486
	Q30l	improve employee innovation.	3.4464	50.5752	3.48329	3.41944	0.0638447	0.000260246	male	female	51.7793	49.8003	3.45014	3.40643	0.0437128	0.534307	1st	3rd	50.2655	52.2623	51.9849	3.48647	3.39678	0.0896897	0.01124	arts&humanities	natural&life	52.3432	50.4165	50.9843	48.3895	3.50651	3.3808	0.125703	4.4764e-11	online	traditional	47.4164	54.368	52.9547	3.46838	3.40739	0.060988	0.0216874	urban	suburban	51.3658	49.3628	50.9827
	Q31a	reduce skills shortages (when employers cannot find enough students/workers with the right qualifications and skills).	3.14258	35.8852	3.16649	3.12757	0.0389191	0.0218541	male	female	37.2043	34.9298	3.1471	3.09811	0.0489853	0.256877	1st	3rd	35.8974	35.3364	36.9811	3.16908	3.07148	0.0975948	0.00488684	social	natural&life	35.9076	36.9828	35.5962	32.4581	3.16496	3.11463	0.0503305	0.0153442	blended	traditional	34.7392	37.6973	36.5914	3.17409	3.11937	0.0547226	0.189967	rural	suburban	36.1731	34.7494	36.9578
	Q31b	reduce under-skilling (when students/workers have skills below those required for the job).	3.16725	36.6949	3.20467	3.13888	0.0657914	7.72316e-05	male	female	39.1554	34.7498	3.17396	3.1277	0.0462579	0.155484	1st	2nd	36.6947	36.2148	38.3743	3.18099	3.1462	0.0347895	0.462293	social	natural&life	34.8085	37.1105	37.4133	34.9415	3.18044	3.15145	0.0289891	0.241088	blended	traditional	35.9159	37.3953	37.2722	3.19762	3.15893	0.0386869	0.284839	rural	urban	36.5893	36.7772	37.6786
	Q31c	resolve skills obsolescence (when students/workers lose their skills over time due to lack of use or when skills become irrelevant due to changes in the world of work).	3.22745	38.2555	3.26982	3.19656	0.073255	6.62364e-06	male	female	40.7514	36.3354	3.22989	3.21361	0.0162811	0.847515	1st	3rd	37.964	39.5683	41.5879	3.23859	3.20159	0.0369992	0.43887	applied	arts&humanities	36.3516	38.3714	39.2569	36.896	3.25616	3.19478	0.0613803	0.000968026	blended	traditional	36.8338	41.597	39.0434	3.25417	3.21426	0.0399113	0.372905	rural	suburban	38.547	37.1235	39.3452
	Q31d	resolve skills gaps (when students/workers lack the skills necessary to do their jobs effectively).	3.25827	40.7434	3.29036	3.23515	0.0552084	0.000777943	male	female	42.9342	39.0049	3.26064	3.25237	0.00826986	0.982353	2nd	3rd	40.3092	42.5671	44.2125	3.26266	3.23992	0.0227357	0.828408	social	arts&humanities	39.2597	40.7981	41.758	38.9582	3.32309	3.21367	0.109419	3.66391e-06	online	traditional	38.2472	45.6238	42.2376	3.27613	3.24141	0.0347197	0.473772	rural	suburban	41.4211	39.1599	40.6176
Emotions	Q32a	Bored	2.25815	10.504	2.2821	2.23781	0.0442892	0.0183608	male	female	11.1613	9.94221	2.26346	2.22208	0.0413876	0.319754	1st	2nd	10.5579	9.65834	11.2167	2.35325	2.18459	0.168666	2.02274e-10	arts&humanities	applied	12.5498	11.0558	9.22939	10.3448	2.27996	2.24335	0.0366091	0.365777	online	blended	11.1502	12.2659	9.46473	2.35732	2.21424	0.143083	1.17565e-09	suburban	urban	9.61036	11.812	12.9454
	Q32b	Hopeful	3.08855	39.483	3.12316	3.05739	0.0657777	0.00191485	female	male	38.1789	40.733	3.11331	3.05894	0.0543716	0.59946	2nd	3rd	39.4022	40.1186	39.7338	3.13737	2.97277	0.1646	6.48906e-05	applied	natural&life	39.4684	38.5751	41.0325	36.7182	3.17806	2.99683	0.181229	1.65774e-15	blended	traditional	36.0641	39.9812	42.7126	3.19096	3.06635	0.124606	0.000316762	rural	urban	39.5369	38.442	41.4039
	Q32c	Sad	1.73122	5.77742	1.77028	1.6966	0.0736794	2.73905e-05	male	female	6.33599	5.18805	1.73307	1.71391	0.0191653	0.733456	1st	2nd	5.93492	4.35069	5.89354	1.81504	1.69636	0.11868	0.000380166	arts&humanities	applied	7.65136	5.82718	4.83581	6.10294	1.77444	1.71033	0.0641109	0.0772099	online	blended	6.04832	7.80075	5.01155	1.89655	1.65376	0.242792	3.1604e-30	rural	urban	4.69373	7.22175	8.7396
	Q32d	Ashamed	1.82056	7.77394	1.8193	1.81927	3.56047e-05	0.998515	female	male	7.69649	7.74836	1.82476	1.75573	0.0690391	0.328854	1st	3rd	7.86277	7.1805	7.63359	1.89148	1.76174	0.129734	1.03894e-05	arts&humanities	applied	8.7217	8.17673	6.67566	8.30882	1.84706	1.78904	0.0580199	0.0123122	traditional	blended	7.99083	9.3985	7.18605	1.89709	1.78304	0.114049	9.2218e-07	rural	urban	7.1989	8.44652	9.81559
	Q32e	Calm	3.26537	46.6768	3.29324	3.24461	0.0486311	0.0290097	male	female	47.4914	45.9949	3.4	3.25058	0.149417	0.00132004	3rd	1st	45.9192	49.9013	53.1429	3.33678	3.12509	0.211689	2.28878e-09	applied	natural&life	42.2104	46.5762	49.7752	42.1634	3.36378	3.16922	0.194559	3.26322e-16	blended	traditional	42.8697	47.6415	50.3999	3.33532	3.24994	0.0853774	0.0154832	rural	urban	46.8244	46.8392	48.0975
	Q32f	Angry	1.89851	8.25231	1.94013	1.86228	0.0778495	4.07741e-05	male	female	9.18792	7.39143	1.90625	1.81559	0.0906576	0.0949719	1st	3rd	8.37462	7.43421	8.55513	1.91218	1.88733	0.0248413	0.755748	arts&humanities	natural&life	7.9175	7.70305	8.56565	9.72018	1.92958	1.88124	0.048333	0.219129	online	blended	8.67419	9.38967	7.60889	1.99524	1.85134	0.143899	9.97845e-10	rural	urban	7.64442	9.20662	9.69084
	Q32g	Relieved	2.98159	35.8067	3.01368	2.95817	0.055513	0.0107745	female	male	34.8424	36.8773	2.99281	2.81298	0.179833	0.00309259	1st	3rd	36.3583	33.5092	32.2519	3.02293	2.90742	0.115511	0.0071743	applied	natural&life	34.5769	35.032	37.5674	34.313	3.04908	2.91095	0.138134	6.44273e-09	blended	traditional	33.7507	36.5348	37.7912	3.04697	2.96606	0.0809093	0.0732879	rural	suburban	36.2606	33.9415	37.4554
	Q32h	Happy	3.12286	39.2929	3.14542	3.11278	0.0326397	0.132382	male	female	40.2572	38.7221	3.12715	3.03053	0.0966148	0.19312	1st	3rd	39.524	38.2237	37.4046	3.17532	3.05662	0.118703	0.000695879	applied	natural&life	39.5349	37.8071	41.1328	37.8676	3.18075	3.06157	0.119179	7.75038e-07	blended	traditional	36.7149	41.2594	41.4773	3.25758	3.09932	0.158269	4.07924e-06	rural	urban	39.1039	37.7014	42.8911
	Q32i	Proud	2.53839	23.2253	2.56959	2.52008	0.0495095	0.0323798	male	female	23.819	22.8801	2.55665	2.48467	0.0719792	0.535071	2nd	3rd	23.2974	22.332	22.7969	2.58354	2.46431	0.119227	0.00265779	applied	natural&life	25.8322	21.41	24.5334	21.7071	2.60782	2.45794	0.149878	1.74151e-09	blended	traditional	21.4248	23.1638	24.8889	2.75505	2.48475	0.270307	1.69466e-14	rural	urban	22.189	22.3969	29.4887
	Q32j	Anxious	2.06068	11.0272	2.07257	2.04218	0.0303855	0.133568	female	male	10.6807	11.1524	2.07606	1.96177	0.114297	0.00054839	1st	2nd	11.3756	8.43771	11.0476	2.165	1.99214	0.172867	5.62165e-07	arts&humanities	applied	13.4398	10.5537	10.155	12.7112	2.0886	2.0284	0.0601956	0.0188212	online	traditional	10.8661	11.8756	10.9591	2.19881	2.00274	0.196071	5.38954e-14	rural	urban	10.0573	12.7334	13.1548
	Q32k	Surprised	2.85086	30.2049	2.9216	2.79881	0.122789	1.39729e-08	male	female	32.5186	28.5587	2.95802	2.83141	0.126608	9.75735e-05	3rd	1st	29.63	32.8063	34.1603	2.87997	2.79706	0.0829142	0.0874788	applied	natural&life	30.7846	29.3331	31.2879	28.9706	2.97277	2.7844	0.188366	1.00844e-08	online	traditional	28.7932	34.4601	30.7938	2.95006	2.824	0.126061	0.000282483	rural	urban	30.01	29.1349	32.5803
	Q32l	Curious	3.42978	51.7596	3.45899	3.41004	0.0489466	0.0207964	male	female	53.1414	50.7651	3.55725	3.41404	0.143214	0.000907164	3rd	1st	51.1115	54.5515	58.0153	3.50618	3.34176	0.164423	3.83901e-07	applied	arts&humanities	47.8059	50.1897	54.909	52.6819	3.48776	3.3707	0.117056	8.3286e-07	online	traditional	49.903	54.2373	53.3037	3.45063	3.41349	0.0371428	0.264266	urban	suburban	53.1067	50.0848	49.792
	Q32m	Excited	2.91569	33.7566	2.96887	2.88056	0.0883151	0.000126534	male	female	35.2696	32.7235	2.99427	2.91093	0.0833472	0.339523	3rd	1st	33.6183	32.9381	38.3588	2.95549	2.88192	0.0735675	0.0409379	applied	social	34.1301	32.3077	35.2293	33.3824	2.99645	2.8276	0.168841	7.78113e-12	blended	traditional	31.0241	36.098	36.005	3.04162	2.89257	0.149048	8.54059e-05	rural	suburban	33.9019	30.9979	37.9905
	Q32n	Confused	2.53901	18.149	2.5494	2.52335	0.0260457	0.190079	female	male	17.9399	18.1102	2.55475	2.36207	0.192678	0.000121452	1st	3rd	18.6954	15.6229	15.1341	2.5634	2.49069	0.0727078	0.153626	applied	arts&humanities	17.0213	17.2586	19.402	18.7638	2.55536	2.45865	0.096713	0.0304218	traditional	online	19.0056	16.9173	17.5164	2.61662	2.51388	0.102744	0.000215682	suburban	urban	18.0381	18.6175	18.7983
	Q32o	Frustrated	2.20368	12.5723	2.22463	2.18117	0.0434636	0.030367	male	female	13.2935	11.7909	2.20621	2.1813	0.0249129	0.676496	1st	3rd	12.6443	11.9079	12.7863	2.21963	2.19282	0.0268057	0.699883	applied	social	12.841	11.7448	13.3393	13.1618	2.23099	2.18238	0.0486027	0.161246	online	blended	13.0351	14.0845	11.8096	2.29746	2.16911	0.128344	4.53695e-06	suburban	urban	12.3071	13.4746	12.4777
[truncated: 21 more columns]
